# Supplementary material for: Oxyphenisatin acetate (NSC 59687) triggers a cell starvation response leading to autophagy, mitochondrial dysfunction, and autocrine TNFα-mediated apoptosis
Source: Cancer Med. 2013 Jul 23;2(5):687–700. doi: 10.1002/cam4.107 (PMC3892800; doi:10.1002/cam4.107)
Supplement: Supplementary file 1 [file cam40002-0687-sd1.xls]

## Sheet: exporter-3.pl
Group 1:	CONTROL
Group 2:	treated
Statistics:	t-test
Correction:	Benjamini and Hochberg
Data Transformation:	Log Transformed
Tests:	801
Grp1 Mean	Grp1 SEM	Grp2 Mean	Grp2 SEM	Ratio	Direction	p-value	adj. p-value	Gene Identifier	Other ID	Gene Name
2.82719	0.05179	9.29628	0.1013	88.59	Up	0.000309156	0.00321602	AU156421	233413_at	Consensus includes gb:AU156421 /FEA=EST /DB_XREF=gi:11017942 /DB_XREF=est:AU156421 /CLONE=PLACE1003343 /UG=Hs.287573 Homo sapiens cDNA FLJ13457 fis, clone PLACE1003343
3.378	0.208355	9.58964	0.2456	74.11	Up	0.00267763	0.00571155	AI917390	240964_at	Consensus includes gb:AI917390 /FEA=EST /DB_XREF=gi:5637245 /DB_XREF=est:ts79a05.x1 /CLONE=IMAGE:2237456 /UG=Hs.99415 ESTs
4.12552	0.04207	10.1836	0.00935	66.63	Up	5.06044e-05	0.00224822	Z70519	216252_x_at	Fas (TNF receptor superfamily, member 6)
5.07724	0.473825	10.7597	0.1235	51.36	Up	0.00734352	0.0101034	AA284256	235868_at	Meningioma expressed antigen 5 (hyaluronidase)
4.05358	0.55638	9.71885	0.10157	50.75	Up	0.00981986	0.012565	AI359676	237737_at	similar to ankyrin repeat domain 20 family, member A1
5.40996	0.032785	11.0305	0.02145	49.2	Up	4.85865e-05	0.00224822	X83493	215719_x_at	Fas (TNF receptor superfamily, member 6)
3.3348	0.05582	8.86421	0.04862	46.19	Up	0.00017918	0.00256471	BC011595	1554018_at	glycoprotein (transmembrane) nmb
5.91486	0.12607	11.2142	0.07745	39.38	Up	0.000778626	0.00405082	AA164751	204780_s_at	Fas (TNF receptor superfamily, member 6)
5.87061	0.081015	11.1454	0.0731	38.71	Up	0.000427677	0.00344861	NM_001924	203725_at	growth arrest and DNA-damage-inducible, alpha
4.23552	0.06472	9.43844	0.08422	36.83	Up	0.000416494	0.00344861	BC016937	1556361_s_at	ankyrin repeat domain 13C
2.68411	0.05476	7.78598	0.07704	34.34	Up	0.000343048	0.00337058	AF288161	210462_at	basic leucine zipper nuclear factor 1
2.96135	0.176065	8.01606	0.07243	33.24	Up	0.00141557	0.00456267	AI459554	243918_at	Consensus includes gb:AI459554 /FEA=EST /DB_XREF=gi:4312435 /DB_XREF=est:ar80a02.x1 /CLONE=IMAGE:2151530 /UG=Hs.161286 ESTs
7.78911	0.093875	2.73914	0.06485	33.13	Down	0.000510078	0.0035528	NM_000231	207302_at	sarcoglycan, gamma (35kDa dystrophin-associated glycoprotein)
4.78573	0.31824	9.766	0.102515	31.57	Up	0.00447671	0.00736312	AI733360	240126_x_at	Consensus includes gb:AI733360 /FEA=EST /DB_XREF=gi:5054473 /DB_XREF=est:oo97g01.x5 /CLONE=IMAGE:1574160 /UG=Hs.178912 ESTs
2.82616	0.19239	7.79226	0.02841	31.26	Up	0.00153005	0.00465996	BC009008	1570038_at	Zinc finger protein 595
4.05625	0.20386	8.96428	0.04231	30.02	Up	0.00179471	0.00482404	AL556611	229744_at	Sperm specific antigen 2
3.69478	0.141775	8.56345	0.075655	29.22	Up	0.00108765	0.00433453	NM_144982	1553736_at	zinc finger, C3H1-type containing
5.7377	0.013695	10.5646	0.00815	28.38	Up	1.09007e-05	0.00215187	AW009630	227368_at	Consensus includes gb:AW009630 /FEA=EST /DB_XREF=gi:5858408 /DB_XREF=est:ws85c08.x1 /CLONE=IMAGE:2504750 /UG=Hs.182937 peptidylprolyl isomerase A (cyclophilin A)
4.85501	0.3402	9.66353	0.107595	28.02	Up	0.00546109	0.00833206	NM_000043	204781_s_at	Fas (TNF receptor superfamily, member 6)
4.38738	0.19288	9.1632	0.116965	27.39	Up	0.00222346	0.00518793	AW294022	225142_at	jumonji C domain containing histone demethylase 1 homolog D (S. cerevisiae)
3.11734	0.037905	7.89025	0.071535	27.34	Up	0.000287578	0.00315548	BE221351	239829_at	Consensus includes gb:BE221351 /FEA=EST /DB_XREF=gi:8908669 /DB_XREF=est:hu23f05.x1 /CLONE=IMAGE:3170913 /UG=Hs.49727 ESTs
3.1177	0.25322	7.86839	0.025655	26.92	Up	0.00285793	0.00576846	AA416756	244677_at	Consensus includes gb:AA416756 /FEA=EST /DB_XREF=gi:2077710 /DB_XREF=est:zu08h08.s1 /CLONE=IMAGE:731295 /UG=Hs.161051 ESTs, Moderately similar to ALU6_HUMAN ALU SUBFAMILY SP SEQUENCE CONTAMINATION WARNING ENTRY H.sapiens
5.04497	0.032765	9.79096	0.048805	26.83	Up	0.000153375	0.00243209	AU150825	234040_at	helicase, lymphoid-specific
2.9279	0.00403	7.64794	0.012375	26.36	Up	7.60275e-06	0.00215187	BC039314	1570394_at	5-3 exoribonuclease 1
3.33048	0.13625	7.99343	0.032285	25.33	Up	0.000900509	0.00421114	BF677986	1559060_a_at	Folliculin interacting protein 1
6.79094	0.077945	11.4452	0.04855	25.18	Up	0.000389039	0.00344861	AF003934	221577_x_at	growth differentiation factor 15
6.9036	0.105295	11.5498	0.07935	25.04	Up	0.000804278	0.00405174	NM_006763	201236_s_at	BTG family, member 2
2.74172	0.026635	7.37652	0.093195	24.84	Up	0.000437055	0.00344861	AI732824	241252_at	establishment of cohesion 1 homolog 2 (S. cerevisiae)
8.52151	0.06785	3.92238	0.183685	24.24	Down	0.00180786	0.004827	NM_030777	221024_s_at	solute carrier family 2 (facilitated glucose transporter), member 10
4.82256	0.714685	9.41687	0.086505	24.16	Up	0.0236842	0.0257409	AF201370	211832_s_at	Mdm2 p53 binding protein homolog (mouse)
3.8529	0.135175	8.41776	0.111665	23.67	Up	0.001472	0.00460575	AA992036	235250_at	folliculin
4.77623	0.21662	9.32711	0.007825	23.44	Up	0.00226098	0.00518793	AL021977	36711_at	v-maf musculoaponeurotic fibrosarcoma oncogene homolog F (avian)
2.13648	0.0115	6.67431	0.097025	23.23	Up	0.000463264	0.00344861	BC041638	1554276_at	squamous cell carcinoma antigen recognized by T cells 3
4.584	0.27368	9.07132	0.015385	22.43	Up	0.00371073	0.00660522	AW006750	221986_s_at	kelch-like 24 (Drosophila)
4.2551	0.08114	8.71192	0.07794	21.96	Up	0.000636666	0.00387793	BC029395	1554906_a_at	M-phase phosphoprotein 6
4.63995	0.137965	9.09259	0.383405	21.9	Up	0.00827079	0.0110415	BG339064	201235_s_at	BTG family, member 2
8.88705	0.22575	4.44093	0.13203	21.8	Down	0.00344203	0.00639691	AI380443	229964_at	chromosome 9 open reading frame 152
5.59089	0.108305	10.0323	0.04299	21.73	Up	0.00068762	0.00393417	AI632728	228315_at	Consensus includes gb:AI632728 /FEA=EST /DB_XREF=gi:4684058 /DB_XREF=est:wa33e10.x1 /CLONE=IMAGE:2299914 /UG=Hs.25144 ESTs
4.19153	0.31313	8.59487	0.08785	21.16	Up	0.00541071	0.00828676	AF099032	210656_at	embryonic ectoderm development
5.68408	0.222465	10.0807	0.0197	21.06	Up	0.00257041	0.00565631	NM_002392	205386_s_at	Mdm2 p53 binding protein homolog (mouse)
3.69793	0.00424	8.08558	0.18169	20.93	Up	0.00171127	0.00479275	BC022967	1554558_at	WD repeat domain 22
5.41378	0.370375	9.78491	0.001885	20.69	Up	0.00710327	0.00989522	AI628926	238509_at	Cullin 1
8.44862	0.10571	4.08542	0.303125	20.58	Down	0.00536991	0.00825699	AI870903	228899_at	hypothetical protein LOC100132884
3.93939	0.293615	8.29982	0.165605	20.54	Up	0.00592353	0.00873802	NM_000499	205749_at	cytochrome P450, family 1, subfamily A, polypeptide 1
6.30166	0.036285	10.6561	0.03625	20.46	Up	0.000138714	0.00242228	M63310	209369_at	annexin A3
3.04539	0.045455	7.38624	0.133465	20.26	Up	0.00105332	0.0043302	BC006111	224454_at	ethanolamine kinase 1
3.98206	0.0174	8.31846	0.290295	20.2	Up	0.00446746	0.00736304	BF507437	243861_at	Consensus includes gb:BF507437 /FEA=EST /DB_XREF=gi:11590735 /DB_XREF=est:UI-H-BW1-amz-c-05-0-UI.s2 /CLONE=IMAGE:3071601 /UG=Hs.44597 ESTs
3.22944	0.11616	7.53793	0.09768	19.81	Up	0.00123857	0.00449739	AW055028	237863_at	thymopoietin
4.05381	0.53156	8.35516	0.01715	19.72	Up	0.014946	0.0174008	AW184034	236402_at	Consensus includes gb:AW184034 /FEA=EST /DB_XREF=gi:6452548 /DB_XREF=est:xj90h08.x1 /CLONE=IMAGE:2664543 /UG=Hs.162967 ESTs
2.90023	0.34128	7.16263	0.094665	19.19	Up	0.00683337	0.00961956	BC031332	1554719_at	NADH dehydrogenase (ubiquinone) 1 alpha subcomplex, 10, 42kDa
5.10482	0.064285	9.34994	0.052245	18.96	Up	0.000380565	0.00344861	BC032531	1568627_at	SMEK homolog 2, suppressor of mek1 (Dictyostelium)
2.38408	0.2803	6.61022	0.028175	18.72	Up	0.0044141	0.00730516	AW665155	1557700_at	Polymerase (DNA directed), eta
4.35126	0.061825	8.55297	0.00836	18.4	Up	0.000220395	0.00281592	AI745254	230348_at	LATS, large tumor suppressor, homolog 2 (Drosophila)
5.11688	0.20598	9.3181	0.045285	18.39	Up	0.0025105	0.00555983	N36085	227221_at	Consensus includes gb:N36085 /FEA=EST /DB_XREF=gi:1157227 /DB_XREF=est:yy32b02.s1 /CLONE=IMAGE:272907 /UG=Hs.25144 ESTs
5.93567	0.254625	10.1351	0.0017	18.37	Up	0.00365639	0.00660522	NM_025181	220123_at	solute carrier family 35, member F5
4.78158	0.117975	8.96943	0.07834	18.23	Up	0.00114157	0.00436423	NM_004226	205214_at	serine/threonine kinase 17b
4.05996	0.102935	8.24178	0.056565	18.15	Up	0.000787924	0.00405082	AI766986	227648_at	chromosome 22 open reading frame 32
3.94081	0.152775	8.12053	0.02539	18.12	Up	0.00137009	0.0045508	NM_005135	220740_s_at	solute carrier family 12 (potassium/chloride transporters), member 6
4.13173	0.025385	8.28925	0.0003	17.85	Up	3.7284e-05	0.00224822	AW236214	239212_at	LTV1 homolog (S. cerevisiae)
4.22746	0.073185	8.35587	0.041505	17.49	Up	0.000415067	0.00344861	AI608836	230123_at	NECAP endocytosis associated 2
5.42726	0.102	9.55509	0.05164	17.48	Up	0.000766224	0.00405082	BF438440	229399_at	chromosome 10 open reading frame 118
3.23014	0.118915	7.34993	0.15147	17.39	Up	0.00217778	0.00516095	AK000627	234968_at	DENN/MADD domain containing 4C
2.79453	0.18326	6.91306	0.18183	17.37	Up	0.00390608	0.00672114	NM_020328	208219_at	activin A receptor, type IB
5.99045	0.108975	10.1075	0.02945	17.35	Up	0.00075096	0.00405082	AL109710	1563130_a_at	Homo sapiens mRNA full length insert cDNA clone EUROIMAGE 626063.
5.57939	0.078665	9.69117	0.043835	17.29	Up	0.000479327	0.00344861	NM_007182	204346_s_at	Ras association (RalGDS/AF-6) domain family member 1
3.946	0.026605	8.04728	0.083645	17.16	Up	0.000457719	0.00344861	BC018432	1568913_at	NOL1/NOP2/Sun domain family, member 3
7.23803	0.10567	11.3315	0.026	17.07	Up	0.000705972	0.00395443	AA828049	232216_at	YME1-like 1 (S. cerevisiae)
3.90306	0.229785	7.97733	0.21716	16.85	Up	0.00596794	0.00876041	AL109710	1563129_at	Homo sapiens mRNA full length insert cDNA clone EUROIMAGE 626063.
5.99314	0.07371	10.0645	0.03095	16.81	Up	0.000385349	0.00344861	BC006148	211778_s_at	ovo-like 2 (Drosophila)
3.22127	0.172835	7.28533	0.03383	16.73	Up	0.00187263	0.0048282	AW572279	244428_at	DNA (cytosine-5-)-methyltransferase 3 alpha
6.78421	0.1007	10.8183	0.22875	16.38	Up	0.00381662	0.00666037	NM_012396	218634_at	pleckstrin homology-like domain, family A, member 3
4.91237	0.278025	8.93722	0.013465	16.28	Up	0.00474877	0.00759235	AI080106	229999_at	RAB28, member RAS oncogene family pseudogene
2.75781	0.002295	6.75747	0.04765	16	Up	0.000142231	0.00242228	BC001560	1569464_at	PTPRF interacting protein, binding protein 1 (liprin beta 1)
8.10059	0.013855	4.10614	0.425825	15.94	Down	0.011186	0.0138915	NM_000362	201150_s_at	TIMP metallopeptidase inhibitor 3
3.07806	0.58424	7.07114	0.01662	15.92	Up	0.02076	0.0228104	NM_021724	204760_s_at	nuclear receptor subfamily 1, group D, member 1 /// thyroid hormone receptor, alpha (erythroblastic leukemia viral (v-erb-a) oncogene homolog, avian)
2.49307	0.199085	6.48086	0.121805	15.87	Up	0.00340782	0.00636285	BE082914	243206_at	Consensus includes gb:BE082914 /FEA=EST /DB_XREF=gi:8473220 /DB_XREF=est:RC2-BT0642-290200-016-e06 /UG=Hs.132106 ESTs
3.76971	0.073515	7.75181	0.133975	15.8	Up	0.00146952	0.00460575	AF258593	1554594_at	SH3 domain containing 20
5.1629	0.15636	9.14297	0.01948	15.78	Up	0.00156365	0.00468344	AV747226	239041_at	histone cluster 1, H2ak
5.40423	0.086095	9.38057	0.094405	15.74	Up	0.00103087	0.0043302	AW772123	214083_at	hypothetical protein LOC100132532
5.2854	0.35661	9.25359	0.09617	15.65	Up	0.00855247	0.0113232	BC029456	1558305_at	GRB10 interacting GYF protein 2
2.50968	0.11028	6.47659	0.125715	15.64	Up	0.00177242	0.00482404	N34895	239155_at	coxsackie virus and adenovirus receptor pseudogene 1
4.02371	0.05884	7.98304	0.076345	15.56	Up	0.000592135	0.00381372	AI732512	238660_at	WD repeat and FYVE domain containing 3
2.77889	0.14671	6.72164	0.087445	15.38	Up	0.00187122	0.0048282	BC031976	1569852_at	chromosome 7 open reading frame 53
8.60403	0.046835	12.5204	0.00685	15.1	Up	0.000146044	0.00242228	NM_000389	202284_s_at	cyclin-dependent kinase inhibitor 1A (p21, Cip1)
6.14988	0.68374	10.0485	0.09835	14.91	Up	0.0299902	0.0318596	AJ276888	217373_x_at	Mdm2 p53 binding protein homolog (mouse)
6.24045	0.005975	10.1274	0.03425	14.79	Up	7.99943e-05	0.00237316	BG475299	214073_at	cortactin
3.92441	0.05611	7.80236	0.19968	14.7	Up	0.00284847	0.00576846	AY174896	1554229_at	chromosome 5 open reading frame 41
3.48371	0.066105	7.35719	0.095515	14.66	Up	0.00089809	0.00421114	NM_004561	206604_at	ovo-like 1(Drosophila)
5.50284	0.04313	9.37212	0.081095	14.61	Up	0.000563042	0.00372725	NM_001674	202672_s_at	activating transcription factor 3
5.601	0.0388	9.46898	0.037605	14.6	Up	0.000195086	0.00256471	AW769671	240084_at	chromobox homolog 2 (Pc class homolog, Drosophila)
4.72121	0.4076	8.56921	0.08874	14.4	Up	0.0115488	0.0142316	AL039795	1558208_at	Homo sapiens full length insert cDNA clone ZC66E08
3.44263	0.0934	7.27008	0.207135	14.2	Up	0.00350575	0.00645167	BC024890	1555183_at	telomeric repeat binding factor 2
4.0548	0.096725	7.88098	0.094425	14.18	Up	0.00124577	0.00449739	BC031637	1555441_at	ubiquitin-like modifier activating enzyme 6
2.70232	0.223115	6.51911	0.10488	14.09	Up	0.00414626	0.00700665	AF052094	200878_at	endothelial PAS domain protein 1
5.25554	0.48039	9.06189	0.01109	13.99	Up	0.0155657	0.0178883	BG540188	241396_at	neural precursor cell expressed, developmentally down-regulated 4-like
5.02083	0.135595	8.82288	0.00086	13.95	Up	0.00126953	0.00449739	AK074973	1560017_at	transmembrane and tetratricopeptide repeat containing 3
2.35491	0.0744	6.15663	0.06311	13.95	Up	0.000657911	0.00388577	NM_023915	219936_s_at	G protein-coupled receptor 87
5.84626	0.060695	9.64625	0.05323	13.93	Up	0.000451036	0.00344861	NM_018293	219239_s_at	zinc finger protein 654
9.65084	0.07316	5.85721	0.06508	13.87	Down	0.000665541	0.00388577	AI669535	228977_at	hypothetical protein LOC729680
7.19001	0.166165	10.9798	0.0261	13.83	Up	0.00196406	0.00489701	BC007347	1554014_at	chromodomain helicase DNA binding protein 2
5.40687	0.00921	9.19461	0.08156	13.81	Up	0.000469236	0.00344861	AW071793	228846_at	MAX dimerization protein 1
4.10915	0.19739	7.89297	0.046975	13.77	Up	0.00286315	0.00576846	AI023806	241433_at	REST corepressor 3
4.80421	0.31713	8.58122	0.07854	13.71	Up	0.00739928	0.0101487	NM_020960	220265_at	G protein-coupled receptor 107
4.01772	0.10371	7.79375	0.00405	13.7	Up	0.000754641	0.00405082	AI160370	242963_at	sphingomyelin synthase 2
8.17728	0.01021	4.4093	0.129665	13.62	Down	0.00118943	0.00443846	BC033795	1554588_a_at	tetratricopeptide repeat domain 30B
7.27137	0.256395	11.0186	0.00995	13.43	Up	0.00465584	0.00751864	BE044272	227437_at	Consensus includes gb:BE044272 /FEA=EST /DB_XREF=gi:8361325 /DB_XREF=est:ho42c05.x1 /CLONE=IMAGE:3040040 /UG=Hs.87432 Homo sapiens cDNA: FLJ23130 fis, clone LNG08419
5.011	0.120265	8.74431	0.032015	13.3	Up	0.00110943	0.00433491	BM970306	1556090_at	Homo sapiens cDNA FLJ35281 fis, clone PROST2007248.
8.3635	0.006295	4.63253	0.109205	13.28	Down	0.000858465	0.00411755	NM_001584	205413_at	metallophosphoesterase domain containing 2
4.21344	0.14048	7.93673	0.047255	13.21	Up	0.00158088	0.00468344	AW006750	221985_at	kelch-like 24 (Drosophila)
2.64921	0.00303	6.37155	0.075205	13.2	Up	0.0004086	0.00344861	BC013582	1568891_x_at	Fanconi anemia, complementation group D2
6.79277	0.021895	10.4988	0.09305	13.05	Up	0.000664623	0.00388577	NM_022470	219628_at	zinc finger, matrin type 3
3.88678	0.20694	7.58355	0.13245	12.97	Up	0.00438824	0.0072794	AL044018	202821_s_at	LIM domain containing preferred translocation partner in lipoma
9.09205	0.01623	5.40133	0.12362	12.91	Down	0.00113929	0.00436423	AL049442	213626_at	carbonyl reductase 4
6.42668	0.23459	10.104	0.138335	12.79	Up	0.00544017	0.00831599	BC007347	1554015_a_at	chromodomain helicase DNA binding protein 2
4.86811	0.31132	8.54055	0.07798	12.75	Up	0.00755077	0.0103035	NM_003543	208180_s_at	Histone cluster 1, H4b
6.85208	0.06292	10.519	0.0112	12.7	Up	0.000303616	0.00319995	AI972469	242433_at	zinc finger and BTB domain containing 11
4.90436	0.11737	8.56905	0.00882	12.68	Up	0.00102994	0.0043302	AW014728	239203_at	chromosome 7 open reading frame 53
3.20167	0.681985	6.86618	0.014145	12.68	Up	0.0329474	0.0343631	BF063546	244321_at	post-GPI attachment to proteins 1
4.59725	0.155715	8.24838	0.02994	12.56	Up	0.00188081	0.0048282	AF105366	223596_at	solute carrier family 12 (potassium/chloride transporters), member 6
6.47246	0.0231	10.1166	0.05065	12.5	Up	0.000233277	0.00287469	BC011923	1554095_at	RNA binding motif protein 33
3.37305	0.37733	7.0087	0.123485	12.43	Up	0.0117161	0.014311	NM_004405	207147_at	distal-less homeobox 2
2.90441	0.042615	6.53682	0.10763	12.4	Up	0.00101405	0.0043302	BG470312	239198_at	enhancer of zeste homolog 1 (Drosophila)
7.38122	0.014205	11.0097	0.0277	12.37	Up	7.35965e-05	0.00237316	AW341649	225912_at	tumor protein p53 inducible nuclear protein 1
2.11761	0.01809	5.72379	0.233605	12.18	Up	0.00419494	0.00704433	NM_030932	220997_s_at	diaphanous homolog 3 (Drosophila)
5.9187	0.02238	9.51837	0.01335	12.12	Up	5.24042e-05	0.00224822	AU158161	232908_at	ATPase family, AAA domain containing 2B
2.33928	0.142815	5.93712	0.202225	12.11	Up	0.00470159	0.00754704	AI733292	236391_at	Consensus includes gb:AI733292 /FEA=EST /DB_XREF=gi:5054405 /DB_XREF=est:oo57f02.x5 /CLONE=IMAGE:1570299 /UG=Hs.126896 ESTs
6.76961	0.04861	10.3616	0.11435	12.06	Up	0.00119441	0.00443846	BC002724	223666_at	sorting nexin 5
5.48301	0.117475	9.0727	0.01965	12.04	Up	0.00109912	0.00433453	BC032628	1569714_at	zinc finger, FYVE domain containing 20
8.30149	0.04833	4.72823	0.156375	11.9	Down	0.00209153	0.00504921	AA191741	226756_at	Consensus includes gb:AA191741 /FEA=EST /DB_XREF=gi:1780422 /DB_XREF=est:zq43c05.s1 /CLONE=IMAGE:632456 /UG=Hs.29692 Homo sapiens cDNA FLJ11436 fis, clone HEMBA1001213
3.98952	0.131635	7.56123	0.020745	11.89	Up	0.00138913	0.0045508	W69365	236534_at	BCL2/adenovirus E1B 19kD interacting protein like
7.32547	0.15332	3.75808	0.322595	11.85	Down	0.00987627	0.0125925	AC004010	222108_at	adhesion molecule with Ig-like domain 2
4.62244	0.27488	8.18777	0.07067	11.84	Up	0.00627739	0.00902727	AF393369	1555733_s_at	adaptor-related protein complex 1, sigma 3 subunit
7.36066	0.25459	10.9229	0.09055	11.81	Up	0.00570494	0.00860576	BC006111	224453_s_at	ethanolamine kinase 1
6.60666	0.045555	10.1662	0.03125	11.79	Up	0.000240784	0.00291893	NM_001392	205741_s_at	dystrobrevin, alpha
7.68111	0.1366	4.13239	0.23465	11.7	Down	0.00580296	0.00867341	NM_003195	203919_at	transcription elongation factor A (SII), 2
2.79455	0.15636	6.33596	0.0607	11.64	Up	0.00223565	0.00518793	AL137731	233368_s_at	DnaJ (Hsp40) homolog, subfamily C, member 27
5.84567	0.317195	9.38401	0.189995	11.62	Up	0.0107439	0.01351	NM_005399	214474_at	protein kinase, AMP-activated, beta 2 non-catalytic subunit
2.51875	0.15224	6.05574	0.041115	11.61	Up	0.00198185	0.00489956	T15545	228948_at	EPH receptor A4
4.83025	0.26076	8.36342	0.19915	11.58	Up	0.00851407	0.011291	AW593244	226342_at	spectrin, beta, non-erythrocytic 1
10.5181	0.18425	6.98928	0.115055	11.54	Down	0.00376795	0.00660784	AL137566	228554_at	progesterone receptor
7.46361	0.12612	3.94151	0.41901	11.49	Down	0.0150867	0.0175391	BC002449	209343_at	EF-hand domain family, member D1
4.46282	0.33844	7.98234	0.29115	11.47	Up	0.015712	0.0180048	AK094821	1558807_at	ATPase family, AAA domain containing 2B
4.43748	0.04105	7.95593	0.09447	11.46	Up	0.000855937	0.00411755	BE856960	242712_x_at	RAN binding protein 2 /// RANBP2-like and GRIP domain containing 1 /// RANBP2-like and GRIP domain containing 2 /// RANBP2-like and GRIP domain containing 3 /// RANBP2-like and GRIP domain containing 4 /// RANBP2-like and GRIP domain containing 5 ///
7.10891	0.198105	3.59292	0.09183	11.44	Down	0.00383463	0.00666277	AU151222	227526_at	Cdon homolog (mouse)
4.70245	0.02066	8.20645	0.013865	11.35	Up	5.04177e-05	0.00224822	NM_018383	218851_s_at	WD repeat domain 33
3.47867	0.17319	6.97342	0.085405	11.27	Up	0.00303922	0.00595211	AI799018	227449_at	EPH receptor A4
7.69416	0.106825	11.1872	0.0294	11.26	Up	0.0010046	0.0043302	NM_022767	219361_s_at	apoptosis enhancing nuclease
2.87176	0.18777	6.36454	0.203215	11.26	Up	0.00621669	0.00895966	AA736452	229553_at	phosphoglucomutase 2-like 1
2.41512	0.008545	5.90304	0.04647	11.22	Up	0.000183457	0.00256471	BE552383	239202_at	Consensus includes gb:BE552383 /FEA=EST /DB_XREF=gi:9794075 /DB_XREF=est:hy06h08.x1 /CLONE=IMAGE:3196575 /UG=Hs.65646 ESTs
3.33541	0.33303	6.82195	0.343705	11.21	Up	0.0183257	0.0206164	AL133101	228007_at	Chromosome 6 open reading frame 204
9.03537	0.0274	5.5621	0.149515	11.11	Down	0.00190982	0.00484721	AI522132	236840_at	chromosome 12 open reading frame 56
2.63767	0.01127	6.10091	0.08506	11.03	Up	0.000613259	0.00382263	BE048026	1569827_at	ATG7 autophagy related 7 homolog (S. cerevisiae)
5.99919	0.08723	9.46042	0.06096	11.01	Up	0.000943994	0.00422393	NM_002616	202861_at	period homolog 1 (Drosophila)
6.90352	0.05662	10.3627	0.01745	11	Up	0.00029324	0.00317412	BE971383	213988_s_at	spermidine/spermine N1-acetyltransferase 1
5.41275	0.06034	8.86858	0.02516	10.97	Up	0.000357677	0.00337058	BE615699	214169_at	unc-84 homolog A (C. elegans)
3.09408	0.113105	6.54778	0.24294	10.96	Up	0.00596664	0.00876041	AK024679	214704_at	transcription factor 25 (basic helix-loop-helix)
5.24002	0.17505	8.69244	0.077135	10.95	Up	0.00305596	0.00597029	BC017579	1569706_at	Myb-like, SWIRM and MPN domains 1
7.3666	0.061785	10.8143	0.0611	10.91	Up	0.000634611	0.00387793	NM_002970	203455_s_at	spermidine/spermine N1-acetyltransferase 1
7.13725	0.05092	10.5825	0.04555	10.89	Up	0.000392996	0.00344861	BF972355	230134_s_at	ring finger and CCCH-type zinc finger domains 2
10.3127	0.0236	13.7552	0.01975	10.87	Up	7.99048e-05	0.00237316	NM_016545	218611_at	immediate early response 5
3.71089	0.436915	7.14921	0.030605	10.84	Up	0.0158421	0.018102	AL136842	209288_s_at	CDC42 effector protein (Rho GTPase binding) 3
4.21453	0.194455	7.6479	0.187745	10.8	Up	0.0061409	0.00889486	AL137674	233054_at	CCR4-NOT transcription complex, subunit 2
2.70318	0.03972	6.13206	0.098625	10.77	Up	0.000960119	0.00422393	NM_017890	220400_at	vacuolar protein sorting 13 homolog B (yeast)
5.18781	0.182175	8.60825	0.040165	10.71	Up	0.00296138	0.00586723	NM_017652	219711_at	zinc finger protein 586
2.6739	0.05369	6.08361	0.30494	10.63	Up	0.00814556	0.0108925	BC014484	1554849_at	torsin family 1, member A (torsin A)
3.55434	0.222155	6.95565	0.29776	10.57	Up	0.0117204	0.014311	BC036937	1569701_at	Period homolog 3 (Drosophila)
4.97558	0.296375	8.3745	0.02516	10.55	Up	0.0075712	0.0103138	BF809517	243312_at	Zinc finger protein 107
3.21372	0.331365	6.61214	0.095585	10.54	Up	0.010142	0.0128541	AF086134	1561754_at	Homo sapiens full length insert cDNA clone ZA88B06
3.27386	0.034565	6.66838	0.20604	10.52	Up	0.00376654	0.00660784	X52332	216350_s_at	zinc finger protein 10
6.5086	0.05677	9.90072	0.04756	10.5	Up	0.000476329	0.00344861	AF151055	223780_s_at	mediator complex subunit 13
7.81914	0.068775	4.43076	0.16241	10.47	Down	0.00269844	0.00571155	AF252257	225432_s_at	CSRP2 binding protein
3.89341	0.05942	7.28062	0.138035	10.46	Up	0.00196266	0.00489701	NM_020960	220264_s_at	G protein-coupled receptor 107
9.12711	0.139145	5.74374	0.444825	10.44	Down	0.0184531	0.0207016	NM_000609	203666_at	chemokine (C-X-C motif) ligand 12 (stromal cell-derived factor 1)
8.76763	0.02932	5.38616	0.01969	10.42	Down	0.000109071	0.00242228	AW966474	227182_at	sushi domain containing 3
4.31349	0.01271	7.69235	0.091565	10.4	Up	0.000747689	0.00405082	BE087543	1556567_at	nucleosome assembly protein 1-like 4
9.22355	0.062995	5.84629	0.190765	10.39	Down	0.00351982	0.00645167	R62588	240815_at	Consensus includes gb:R62588 /FEA=EST /DB_XREF=gi:834467 /DB_XREF=est:yi11h10.r1 /CLONE=IMAGE:138979 /UG=Hs.269109 ESTs
3.64581	0.00886	7.01975	0.140615	10.37	Up	0.0017393	0.00481577	BC016183	1554364_at	protein phosphatase 2, regulatory subunit B, gamma isoform
3.14601	0.03965	6.51352	0.043135	10.32	Up	0.00030257	0.00319995	AJ005683	215092_s_at	nuclear factor of activated T-cells 5, tonicity-responsive
4.12691	0.02595	7.49328	0.12123	10.31	Up	0.00135354	0.00451744	BC032237	1569183_a_at	choroideremia (Rab escort protein 1)
6.64846	0.14608	3.286	0.146555	10.28	Down	0.00376573	0.00660784	AI582818	229053_at	Synaptotagmin XVII
6.18603	0.12526	9.53311	0.06758	10.18	Up	0.00180331	0.004827	U30884	210077_s_at	splicing factor, arginine/serine-rich 5
6.04321	0.403695	9.3894	0.07264	10.17	Up	0.0146956	0.0171842	AF393369	1555731_a_at	adaptor-related protein complex 1, sigma 3 subunit
4.55804	0.01419	7.90355	0.096675	10.16	Up	0.000851931	0.00411755	BC041487	1556911_at	Homo sapiens, clone IMAGE:5493056, mRNA
5.81962	0.03694	9.15822	0.08383	10.12	Up	0.000752053	0.00405082	NM_001450	202949_s_at	four and a half LIM domains 2
2.97336	0.00524	6.30945	0.211735	10.1	Up	0.00400644	0.00679906	BC013582	1568889_at	Fanconi anemia, complementation group D2
11.0305	0.06955	7.69616	0.040895	10.09	Down	0.000585016	0.00381372	BC001004	209049_s_at	zinc finger, MYND-type containing 8
3.31392	0.197755	6.64755	0.0112	10.08	Up	0.00351172	0.00645167	AA481560	238476_at	chromosome 5 open reading frame 41
2.98795	0.14045	6.31612	0.10193	10.04	Up	0.00270781	0.00571155	NM_024557	220282_at	resistance to inhibitors of cholinesterase 3 homolog (C. elegans)
6.88333	0.065975	3.55618	0.01387	10.04	Down	0.000410327	0.00344861	T96989	235538_at	Consensus includes gb:T96989 /FEA=EST /DB_XREF=gi:735613 /DB_XREF=est:ye41c01.s1 /CLONE=IMAGE:120288 /UG=Hs.17962 ESTs
7.58275	0.05274	4.25823	0.067465	10.02	Down	0.000662815	0.00388577	NM_022725	218689_at	Fanconi anemia, complementation group F
7.76926	0.06943	11.0929	0.0282	10.01	Up	0.000507984	0.0035528	M55580	210592_s_at	spermidine/spermine N1-acetyltransferase 1
7.00045	0.123405	3.68412	0.066205	9.96	Down	0.00177846	0.00482404	AW117691	243413_at	tetratricopeptide repeat domain 30B
5.33133	0.48046	8.64542	0.01136	9.95	Up	0.0203886	0.0224523	BC018672	1569253_at	integrator complex subunit 4
8.91275	0.02123	5.60338	0.26383	9.91	Down	0.00633604	0.00907901	AB032951	209048_s_at	zinc finger, MYND-type containing 8
3.58163	0.517875	6.89078	0.14192	9.91	Up	0.0253346	0.0273123	BF196457	204750_s_at	desmocollin 2
3.02773	0.069155	6.33624	0.11975	9.91	Up	0.00174239	0.00481577	NM_015113	207190_at	zinc finger, ZZ-type with EF-hand domain 1
4.20031	0.088665	7.50659	0.119065	9.89	Up	0.00200993	0.00493851	BE858373	241027_at	optic atrophy 1 (autosomal dominant)
6.46894	0.14236	9.7693	0.04748	9.85	Up	0.00206118	0.00501825	BF972355	230133_at	ring finger and CCCH-type zinc finger domains 2
2.4453	0.012275	5.7424	0.03399	9.83	Up	0.000120116	0.00242228	BC023288	1555108_at	solute carrier family 10 (sodium/bile acid cotransporter family), member 7
9.62022	0.0702	6.33275	0.146875	9.76	Down	0.00244305	0.00545093	AI765051	218365_s_at	aspartyl-tRNA synthetase 2, mitochondrial
8.42497	0.141335	11.7118	0.0132	9.76	Up	0.00185997	0.0048282	NM_030791	221268_s_at	sphingosine-1-phosphate phosphatase 1
3.00152	0.010215	6.28742	0.13159	9.75	Up	0.00160953	0.00468344	AF097495	211414_at	glutaminase
6.71374	0.05141	9.99784	0.008055	9.74	Up	0.000250975	0.00293309	AL565238	225956_at	chromosome 5 open reading frame 41
5.71129	0.037445	8.98892	0.136245	9.7	Up	0.00185327	0.0048282	AI307750	225957_at	chromosome 5 open reading frame 41
2.53135	0.4324	5.80823	0.386515	9.69	Up	0.0299259	0.0318335	AI601101	225667_s_at	family with sequence similarity 84, member A
3.13605	0.025455	6.40721	0.022585	9.65	Up	0.000108205	0.00242228	BC013912	1554672_at	tetratricopeptide repeat domain 26
7.24111	0.244785	3.97291	0.021705	9.63	Down	0.00560647	0.00850526	AF181995	222713_s_at	Fanconi anemia, complementation group F
8.942	0.054355	5.67822	0.0693	9.6	Down	0.000727406	0.0040462	AI809864	222931_s_at	threonine synthase-like 1 (S. cerevisiae)
6.02198	0.03258	9.28472	0.02968	9.6	Up	0.000182409	0.00256471	BC011923	1554096_a_at	RNA binding motif protein 33
4.96641	0.61332	8.22912	0.435645	9.6	Up	0.0492682	0.0499542	AI188786	202400_s_at	serum response factor (c-fos serum response element-binding transcription factor)
4.90375	0.20792	8.16591	0.115195	9.59	Up	0.00526747	0.00820078	NM_002359	204970_s_at	v-maf musculoaponeurotic fibrosarcoma oncogene homolog G (avian)
6.09109	0.18371	2.84038	0.214035	9.52	Down	0.0074451	0.0101941	AF131833	214822_at	family with sequence similarity 5, member B
6.62692	0.0379	3.37779	0.07623	9.51	Down	0.000685808	0.00393417	AL359622	232735_at	ankyrin repeat domain 34A
8.26531	0.03719	11.5129	0.00565	9.5	Up	0.000134142	0.00242228	NM_018282	218371_s_at	paraspeckle component 1
6.41303	0.152605	9.65839	0.021815	9.48	Up	0.00224869	0.00518793	BG149487	226370_at	kelch-like 15 (Drosophila)
9.37818	0.0631	6.1413	0.114425	9.43	Down	0.00162569	0.00468344	BC036246	1554067_at	chromosome 12 open reading frame 66
4.7587	0.370135	7.98994	0.057005	9.39	Up	0.013168	0.0156924	BC022419	1554822_at	putative homeodomain transcription factor 2
7.80319	0.098215	11.0334	0.0949	9.38	Up	0.00178281	0.00482404	NM_006502	219380_x_at	polymerase (DNA directed), eta
8.07793	0.144485	11.3064	0.0816	9.37	Up	0.00263127	0.00569634	NM_014778	204435_at	nucleoporin like 1
3.88148	0.420065	7.10691	0.036795	9.35	Up	0.0166653	0.0189078	NM_006538	208536_s_at	BCL2-like 11 (apoptosis facilitator)
5.50207	0.021885	8.72743	0.1467	9.35	Up	0.00210809	0.00505563	NM_004694	207038_at	solute carrier family 16, member 6 (monocarboxylic acid transporter 7)
4.62026	0.011845	7.84492	0.095135	9.35	Up	0.00088271	0.00418373	NM_172098	1552314_a_at	eyes absent homolog 3 (Drosophila)
5.66041	0.24647	8.88459	0.083725	9.34	Up	0.00645499	0.00920008	AA657818	232097_at	TOX high mobility group box family member 4
4.93887	0.01649	8.16175	0.01396	9.34	Up	4.49381e-05	0.00224822	AK024898	227306_at	Homo sapiens cDNA: FLJ21245 fis, clone COL01184.
7.16729	0.00569	10.3889	0.02425	9.33	Up	5.97724e-05	0.00224822	AL137750	222262_s_at	ethanolamine kinase 1
5.82256	0.03819	2.60397	0.326705	9.31	Down	0.0102833	0.0130125	NM_000676	205891_at	adenosine A2b receptor
4.68033	0.42025	7.89336	0.00979	9.27	Up	0.0166895	0.0189084	N36408	218880_at	FOS-like antigen 2
4.54445	0.37699	7.75634	0.19951	9.27	Up	0.0171817	0.0194112	AA715041	212079_s_at	myeloid/lymphoid or mixed-lineage leukemia (trithorax homolog, Drosophila)
9.34621	0.00157	12.5534	0.01065	9.24	Up	1.12659e-05	0.00215187	U84246	208926_at	sialidase 1 (lysosomal sialidase)
7.963	0.07189	4.75599	0.1481	9.23	Down	0.00262473	0.00569634	NM_153344	1552575_a_at	chromosome 6 open reading frame 141
2.53036	0.03191	5.72783	0.22329	9.17	Up	0.00493945	0.00779745	BQ027856	1568874_at	nuclear receptor coactivator 6
6.82194	0.07168	10.0186	0.147445	9.17	Up	0.00262004	0.00569634	AW263086	228250_at	folliculin interacting protein 1
6.65382	0.03295	3.46706	0.007495	9.11	Down	0.000112421	0.00242228	NM_001114	203741_s_at	adenylate cyclase 7
7.47247	0.19874	4.28576	0.268035	9.11	Down	0.0107869	0.0135428	BC036246	1554068_s_at	chromosome 12 open reading frame 66
6.28917	0.18845	9.47539	0.12274	9.1	Up	0.0049452	0.00779745	NM_014423	219199_at	AF4/FMR2 family, member 4
3.84915	0.12554	7.03171	0.08123	9.08	Up	0.00220017	0.00518334	BC034696	1555173_at	syntaxin 19
5.21453	0.235585	8.39425	0.085625	9.06	Up	0.00615708	0.0089022	AI684761	242774_at	spectrin repeat containing, nuclear envelope 2
7.78102	0.12486	4.60299	0.135625	9.05	Down	0.00334793	0.00632475	NM_004430	206115_at	early growth response 3
3.77124	0.06806	6.94119	0.113855	9	Up	0.00174641	0.00481577	AL031781	212636_at	quaking homolog, KH domain RNA binding (mouse)
3.26933	0.17157	6.43676	0.06705	8.98	Up	0.0033651	0.00632734	NM_004438	206114_at	EPH receptor A4
6.5187	0.167515	9.6859	0.129605	8.98	Up	0.00444219	0.00733649	AW665155	1557701_s_at	polymerase (DNA directed), eta
4.93566	0.59922	8.09323	0.000755	8.92	Up	0.0341779	0.0355024	BC013174	1555448_at	MU-2/AP1M2 domain containing, death-inducing
4.57689	0.41079	7.73437	0.067045	8.92	Up	0.0169369	0.0191616	AI675298	241495_at	cyclin L1
3.05295	0.586725	6.20833	0.02705	8.91	Up	0.0329461	0.0343631	AY137776	1555785_a_at	5-3 exoribonuclease 1
7.20512	0.030865	4.05672	0.15845	8.87	Down	0.00261862	0.00569634	BE669553	227034_at	ankyrin repeat domain 57
9.17203	0.040565	6.02553	0.160105	8.86	Down	0.002744	0.00572801	NM_024028	218953_s_at	prenylcysteine oxidase 1 like
3.91928	0.20669	7.06269	0.103815	8.84	Up	0.00537065	0.00825699	AW167727	235201_at	forkhead box P2
5.43399	0.39179	8.57533	0.01827	8.82	Up	0.0152338	0.0176079	AA761673	240486_at	Helicase with zinc finger
7.29885	0.032955	10.4398	0.0333	8.82	Up	0.000222408	0.00281592	NM_017632	218929_at	CDKN2A interacting protein
4.97266	0.17975	8.10926	0.10236	8.79	Up	0.00432094	0.00722562	NM_005414	206675_s_at	SKI-like oncogene
5.33225	0.106525	8.46642	0.119575	8.78	Up	0.00260058	0.00569634	NM_006599	208003_s_at	nuclear factor of activated T-cells 5, tonicity-responsive
4.19576	0.22269	7.32918	0.127235	8.78	Up	0.00663311	0.009427	NM_003895	207594_s_at	synaptojanin 1
6.40805	0.07987	3.27481	0.254775	8.77	Down	0.00718352	0.00997228	AL041761	228955_at	Consensus includes gb:AL041761 /FEA=EST /DB_XREF=gi:5421109 /DB_XREF=est:DKFZp434A0118_s1 /CLONE=DKFZp434A0118 /UG=Hs.27379 ESTs
6.01292	0.04734	9.14232	0.19692	8.75	Up	0.00416236	0.00701906	NM_030897	208115_x_at	chromosome 10 open reading frame 137
4.47253	0.639755	7.59417	0.098245	8.7	Up	0.0404043	0.0412828	NM_003411	207247_s_at	zinc finger protein, X-linked /// zinc finger protein, Y-linked
8.44299	0.010815	5.32154	0.02564	8.7	Down	7.94666e-05	0.00237316	AA716425	226267_at	Jun dimerization protein 2
9.25297	0.00907	12.3734	0.03815	8.7	Up	0.000157888	0.00243209	BE880703	223391_at	sphingosine-1-phosphate phosphatase 1
4.46232	0.110315	7.58068	0.062965	8.68	Up	0.00165505	0.0047015	AK054730	1555884_at	Proteasome (prosome, macropain) 26S subunit, non-ATPase, 6
5.51002	0.166605	8.62833	0.182445	8.68	Up	0.00621919	0.00895966	BF970185	239310_at	Consensus includes gb:BF970185 /FEA=EST /DB_XREF=gi:12337400 /DB_XREF=est:602273402F1 /CLONE=IMAGE:4361401 /UG=Hs.223897 ESTs
7.05522	0.16887	3.94145	0.03766	8.66	Down	0.0030733	0.00598958	AA622495	228648_at	leucine-rich alpha-2-glycoprotein 1
3.22343	0.08909	6.33242	0.133315	8.63	Up	0.00264932	0.00570459	AI022702	237841_at	Consensus includes gb:AI022702 /FEA=EST /DB_XREF=gi:3237943 /DB_XREF=est:ow67d08.x1 /CLONE=IMAGE:1651887 /UG=Hs.269096 ESTs
4.88307	0.108935	7.99055	0.07622	8.62	Up	0.00182551	0.0048282	AF393369	1555734_x_at	adaptor-related protein complex 1, sigma 3 subunit
4.91409	0.07452	8.0206	0.153725	8.61	Up	0.00301054	0.00591278	NM_014912	205773_at	cytoplasmic polyadenylation element binding protein 3
2.59211	0.032565	5.69592	0.106065	8.6	Up	0.00127539	0.00449739	AU156551	216277_at	budding uninhibited by benzimidazoles 1 homolog (yeast)
5.7409	0.14064	8.84437	0.001865	8.59	Up	0.00204768	0.00500058	BE328402	230492_s_at	hypothetical protein KIAA1434
5.46408	0.022325	8.56195	0.00884	8.56	Up	6.00718e-05	0.00224822	AI080364	244841_at	SEC24 family, member A (S. cerevisiae)
3.78585	0.151325	6.87058	0.05132	8.48	Up	0.00267253	0.00571155	H38035	244611_at	Mediator complex subunit 13
6.49464	0.08701	3.41645	0.00307	8.45	Down	0.000799037	0.00405082	BE205922	241367_at	testis expressed 19
4.02015	0.331205	7.09727	0.131025	8.44	Up	0.0131349	0.0156797	BC041933	1560739_a_at	Homo sapiens, clone IMAGE:5300703, mRNA
6.16162	0.0885	9.23786	0.01319	8.43	Up	0.000844961	0.00411755	BF983202	238729_x_at	Consensus includes gb:BF983202 /FEA=EST /DB_XREF=gi:12385942 /DB_XREF=est:602308227F1 /CLONE=IMAGE:4399471 /UG=Hs.155335 ESTs
3.5738	0.473995	6.64985	0.101575	8.43	Up	0.0239462	0.0259904	AI274906	237891_at	Mdm2 p53 binding protein homolog (mouse)
4.61999	0.11417	7.69046	0.2578	8.4	Up	0.00832688	0.0110979	AI732206	238228_at	Consensus includes gb:AI732206 /FEA=EST /DB_XREF=gi:5053319 /DB_XREF=est:ne51g02.x5 /CLONE=IMAGE:900914 /UG=Hs.105414 ESTs
7.48477	0.075415	4.41441	0.374725	8.4	Down	0.0151473	0.0175586	BF724270	238520_at	transcriptional regulating factor 1
2.8323	0.009935	5.89919	0.17747	8.38	Up	0.0033422	0.00632475	NM_018452	218453_s_at	chromosome 6 open reading frame 35
9.29445	0.034485	6.22919	0.016335	8.37	Down	0.000154931	0.00243209	BF001312	225545_at	eukaryotic elongation factor-2 kinase
4.79541	0.2746	7.86065	0.09428	8.37	Up	0.00885259	0.0116435	BC001956	223997_at	folliculin interacting protein 1
3.40969	0.23383	6.47482	0.02531	8.37	Up	0.00583642	0.00867341	BC018672	1569254_s_at	integrator complex subunit 4
8.96152	0.00288	5.89964	0.075245	8.35	Down	0.000604258	0.00382263	AA846789	242660_at	chromosome 10 open reading frame 112
8.67009	0.008505	11.7282	0.072	8.33	Up	0.000561581	0.00372725	NM_004428	202023_at	ephrin-A1
4.40188	0.1464	7.45491	0.06159	8.3	Up	0.00269546	0.00571155	AI021902	240105_at	Consensus includes gb:AI021902 /FEA=EST /DB_XREF=gi:3237515 /DB_XREF=est:ow96b06.x1 /CLONE=IMAGE:1654643 /UG=Hs.110114 ESTs
4.37409	0.13838	7.42676	0.119235	8.3	Up	0.00356138	0.00651293	NM_014961	203724_s_at	RUN and FYVE domain containing 3
4.16434	0.245195	7.21328	0.064795	8.28	Up	0.00684793	0.00962315	AI990178	244020_at	Consensus includes gb:AI990178 /FEA=EST /DB_XREF=gi:5837059 /DB_XREF=est:ws38b10.x1 /CLONE=IMAGE:2499451 /UG=Hs.198853 ESTs
5.40686	0.01665	8.4504	0.001145	8.25	Up	3.00678e-05	0.00224822	NM_006260	208499_s_at	DnaJ (Hsp40) homolog, subfamily C, member 3
4.51018	0.167265	7.55272	0.081875	8.24	Up	0.00372553	0.00660522	BE890410	242062_at	sterile alpha motif domain containing 8
5.30037	0.119115	8.33958	0.16317	8.22	Up	0.00438945	0.0072794	NM_014330	202014_at	protein phosphatase 1, regulatory (inhibitor) subunit 15A
6.86471	0.10766	9.90111	0.04859	8.2	Up	0.00150981	0.00465366	NM_031218	208119_s_at	zinc finger protein 93
4.29093	0.60403	7.32383	0.002415	8.18	Up	0.0374508	0.0386076	AL023584	212641_at	human immunodeficiency virus type I enhancer binding protein 2
8.3003	0.06336	5.27006	0.24477	8.17	Down	0.00689005	0.00966538	AI631888	235532_at	phosphatidylinositol glycan anchor biosynthesis, class M
8.96975	0.016095	5.9408	0.10376	8.16	Down	0.00119955	0.00443846	NM_001386	200762_at	dihydropyrimidinase-like 2
4.61748	0.09225	7.64434	0.0594	8.15	Up	0.00131138	0.00451011	BC000108	210200_at	WW domain containing E3 ubiquitin protein ligase 2
5.59957	0.58942	8.62567	0.076275	8.15	Up	0.0364765	0.0376516	AL118843	1568609_s_at	family with sequence similarity 91, member A2 /// hypothetical FLJ39739 /// hypothetical LOC100286793 /// hypothetical LOC728855 /// hypothetical LOC728875
7.87379	0.05212	10.8946	0.21565	8.12	Up	0.00535088	0.00825699	NM_003461	200808_s_at	zyxin
6.07468	0.092705	9.09382	0.00402	8.11	Up	0.000943277	0.00422393	NM_003979	203108_at	G protein-coupled receptor, family C, group 5, member A
4.76468	0.26144	7.78381	0.11556	8.11	Up	0.0088449	0.0116435	AF355465	1555609_a_at	zinc finger, matrin type 3
7.83786	0.00889	10.8493	0.12235	8.06	Up	0.00165521	0.0047015	NM_018638	219017_at	ethanolamine kinase 1
7.8625	0.054515	4.85107	0.14958	8.06	Down	0.00278322	0.00575587	BC036917	1554314_at	chromosome 6 open reading frame 141
9.10974	0.02356	6.1036	0.07282	8.03	Down	0.000647584	0.00388577	AA046424	229534_at	acyl-CoA thioesterase 4
11.1485	0.0854	8.14283	0.058865	8.03	Down	0.00118873	0.00443846	NM_012391	220192_x_at	SAM pointed domain containing ets transcription factor
2.7424	0.02875	5.74341	0.13977	8.01	Up	0.00225331	0.00518793	AK094203	1560028_at	chromosome 11 open reading frame 57
7.59973	0.14711	4.59927	0.07987	8	Down	0.00309799	0.00600088	AA527151	226346_at	mex-3 homolog A (C. elegans)
10.0732	0.0979	7.07791	0.04864	7.97	Down	0.00132933	0.00451011	AB028987	213390_at	zinc finger CCCH-type containing 4
6.45064	0.281935	3.45547	0.09888	7.97	Down	0.00980424	0.012565	BC041970	1557014_a_at	chromosome 9 open reading frame 122
7.03646	0.080715	4.04595	0.30592	7.95	Down	0.0110087	0.0137275	AI763378	225645_at	Ets homologous factor
6.63619	0.07339	9.6251	0.07655	7.94	Up	0.00125647	0.00449739	NM_014454	218346_s_at	sestrin 1
3.69692	0.077475	6.67628	0.075985	7.89	Up	0.00132402	0.00451011	NM_144694	1552562_at	zinc finger protein 570
6.06421	0.120415	9.04195	0.036295	7.88	Up	0.00177907	0.00482404	AL043112	212966_at	hypermethylated in cancer 2
6.60975	0.113675	9.58507	0.036005	7.86	Up	0.00160228	0.00468344	N32583	222612_at	Paraspeckle component 1
5.09344	0.26005	8.06724	0.113855	7.86	Up	0.00899013	0.0117858	N66570	225093_at	utrophin
6.34535	0.28799	3.37264	0.23196	7.85	Down	0.0151238	0.0175568	AW451711	217617_at	Consensus includes gb:AW451711 /FEA=EST /DB_XREF=gi:6992487 /DB_XREF=est:UI-H-BI3-ale-c-02-0-UI.s1 /CLONE=IMAGE:2736386 /UG=Hs.313760 ESTs
9.19487	0.082705	6.22313	0.03759	7.84	Down	0.000933227	0.00422393	AI885871	235026_at	chromosome 12 open reading frame 66
9.83241	0.077555	6.86144	0.10894	7.84	Down	0.00201984	0.00494769	NM_006638	213427_at	ribonuclease P/MRP 40kDa subunit
3.84341	0.124035	6.80886	0.033585	7.81	Up	0.00187245	0.0048282	BC043411	1559462_at	Homo sapiens, clone IMAGE:6155889, mRNA
8.83952	0.27954	11.8043	0.0333	7.81	Up	0.00889605	0.0116815	AK002091	200898_s_at	meningioma expressed antigen 5 (hyaluronidase)
8.40769	0.08737	5.44564	0.530575	7.79	Down	0.0314109	0.0331055	AU146384	232210_at	Consensus includes gb:AU146384 /FEA=EST /DB_XREF=gi:11007905 /DB_XREF=est:AU146384 /CLONE=HEMBB1000335 /UG=Hs.206868 Homo sapiens cDNA FLJ14056 fis, clone HEMBB1000335
12.4852	0.01605	9.52509	0.032265	7.78	Down	0.000148179	0.00242228	AI718385	224959_at	solute carrier family 26 (sulfate transporter), member 2
3.66032	0.157585	6.62003	0.18676	7.78	Up	0.00674767	0.00952088	AI288202	230443_at	NHP2 non-histone chromosome protein 2-like 1 (S. cerevisiae)
5.1898	0.243865	8.14425	0.123525	7.75	Up	0.00845272	0.0112282	AW301806	217579_x_at	Consensus includes gb:AW301806 /FEA=EST /DB_XREF=gi:6711483 /DB_XREF=est:xr56e11.x1 /CLONE=IMAGE:2764172 /UG=Hs.150551 ESTs, Weakly similar to ALU1_HUMAN ALU SUBFAMILY J SEQUENCE CONTAMINATION WARNING ENTRY H.sapiens
10.0226	0.06158	7.06862	0.192735	7.75	Down	0.00465876	0.00751864	AW242820	227117_at	Consensus includes gb:AW242820 /FEA=EST /DB_XREF=gi:6576497 /DB_XREF=est:xn26d06.x1 /CLONE=IMAGE:2694827 /UG=Hs.18439 ESTs
7.35607	0.626245	10.3085	0.1409	7.74	Up	0.0441611	0.0449467	AU134977	214657_s_at	non-protein coding RNA 84
3.17178	0.16002	6.12371	0.16114	7.74	Up	0.0058664	0.00870182	BF063657	244026_at	Consensus includes gb:BF063657 /FEA=EST /DB_XREF=gi:10822567 /DB_XREF=est:7h97g12.x1 /CLONE=IMAGE:3323974 /UG=Hs.152636 ESTs
9.24867	0.01411	6.3	0.155685	7.72	Down	0.00279878	0.00575587	NM_003662	207469_s_at	pirin (iron-binding nuclear protein)
7.20092	0.154625	10.1494	0.00785	7.72	Up	0.00274601	0.00572801	AK026236	214963_at	nucleoporin 160kDa
6.01823	0.033495	8.96453	0.003835	7.71	Up	0.000130911	0.00242228	BE740761	232035_at	Histone cluster 1, H4b
6.31292	0.03526	9.2567	0.090325	7.69	Up	0.00108318	0.00433453	U83981	37028_at	protein phosphatase 1, regulatory (inhibitor) subunit 15A
6.45646	0.097425	9.39934	0.0662	7.69	Up	0.00159814	0.00468344	AW613053	243829_at	v-raf murine sarcoma viral oncogene homolog B1
3.86958	0.09394	6.81047	0.01775	7.68	Up	0.00105509	0.0043302	AI693524	240421_x_at	Consensus includes gb:AI693524 /FEA=EST /DB_XREF=gi:4970864 /DB_XREF=est:wd43e12.x1 /CLONE=IMAGE:2330926 /UG=Hs.155335 ESTs
2.65599	0.0701	5.5937	0.323465	7.66	Up	0.0124564	0.0149984	BC022243	1554641_a_at	tet oncogene family member 3
3.10423	0.312345	6.04101	0.202365	7.66	Up	0.015683	0.0179973	BC017239	1558045_a_at	hypothetical protein LOC441528
4.44655	0.15403	7.38317	0.0238	7.66	Up	0.00280499	0.00575587	AI474433	237159_x_at	adaptor-related protein complex 1, sigma 3 subunit
8.01514	0.009925	5.08465	0.004105	7.62	Down	1.34324e-05	0.00215187	AW028110	213839_at	calmin (calponin-like, transmembrane)
5.68377	0.292365	8.6121	0.14364	7.61	Up	0.0121491	0.0147446	AF153687	210405_x_at	tumor necrosis factor receptor superfamily, member 10b
4.83909	0.07584	7.76698	0.085305	7.61	Up	0.00151636	0.00465366	AW451259	241371_at	Consensus includes gb:AW451259 /FEA=EST /DB_XREF=gi:6992035 /DB_XREF=est:UI-H-BI3-alh-c-07-0-UI.s1 /CLONE=IMAGE:2736757 /UG=Hs.57851 ESTs
7.93506	0.465485	10.8608	0.0539	7.6	Up	0.0247056	0.0267061	AA454190	243786_at	zinc finger, DHHC-type containing 20
7.80283	0.012575	10.7273	0.06665	7.59	Up	0.000537444	0.00364824	BC000836	222408_s_at	yippee-like 5 (Drosophila)
3.9623	0.216075	6.88614	0.044595	7.59	Up	0.00564583	0.00854879	X78931	216279_at	zinc finger protein 460
5.58031	0.089225	8.5032	0.05372	7.58	Up	0.00126723	0.00449739	AI761436	232849_at	similar to hCG2018847
5.30025	0.19654	2.38547	0.0027	7.54	Down	0.00451671	0.00740569	AI360054	230818_at	Consensus includes gb:AI360054 /FEA=EST /DB_XREF=gi:4111675 /DB_XREF=est:qy82h11.x1 /CLONE=IMAGE:2018565 /UG=Hs.17910 ESTs
7.62357	0.005445	4.7091	0.22342	7.54	Down	0.00582869	0.00867341	NM_000097	204172_at	coproporphyrinogen oxidase
5.59355	0.31551	8.50398	0.05784	7.52	Up	0.01193	0.0145227	NM_018017	219844_at	chromosome 10 open reading frame 118
3.94781	0.061535	6.85757	0.012665	7.51	Up	0.000465852	0.00344861	AA088857	235871_at	lipase, member H
5.67335	0.205725	8.58227	0.273635	7.51	Up	0.0135691	0.0160544	AL031602	213038_at	ring finger protein 19B
5.84729	0.230845	2.93944	0.02158	7.51	Down	0.00629733	0.00903972	AI949265	229157_at	Consensus includes gb:AI949265 /FEA=EST /DB_XREF=gi:5741575 /DB_XREF=est:wq09d06.x1 /CLONE=IMAGE:2470763 /UG=Hs.105621 ESTs
6.07174	0.045155	8.97941	0.018605	7.5	Up	0.000281992	0.00313716	AW273860	244235_at	influenza virus NS1A binding protein
6.40558	0.18418	3.49819	0.00013	7.5	Down	0.00398909	0.00679906	BC038422	1555800_at	zinc finger protein 385B
3.01043	0.092135	5.91461	0.15142	7.49	Up	0.00370421	0.00660522	AL137535	232270_at	Chromosome 9 open reading frame 3
8.52276	0.010665	5.61913	0.22597	7.48	Down	0.00601522	0.00879232	AW664850	213761_at	Mdm1 nuclear protein homolog (mouse)
3.03235	0.079985	5.93523	0.08536	7.48	Up	0.00161994	0.00468344	AW340329	242574_at	FK506 binding protein 15, 133kDa
6.1703	0.089515	3.27231	0.024635	7.45	Down	0.00102479	0.0043302	AW138743	226829_at	actin filament associated protein 1-like 2
5.7674	0.10557	8.66301	0.18008	7.44	Up	0.00515675	0.00805177	U55968	202459_s_at	lipin 2
7.44433	0.033675	4.54912	0.11687	7.44	Down	0.0017601	0.00482404	AV710542	232144_at	Consensus includes gb:AV710542 /FEA=EST /DB_XREF=gi:10729171 /DB_XREF=est:AV710542 /CLONE=CuAAJF07 /UG=Hs.287948 Homo sapiens cDNA FLJ11405 fis, clone HEMBA1000769
4.07323	0.28803	6.96428	0.17348	7.42	Up	0.0132581	0.0157329	BG250414	235461_at	tet oncogene family member 2
9.13996	0.01826	6.25117	0.01433	7.41	Down	6.45557e-05	0.00224822	NM_003645	205768_s_at	solute carrier family 27 (fatty acid transporter), member 2
3.49847	0.01088	6.38662	0.09536	7.4	Up	0.00110253	0.00433453	AI890529	231115_at	polymerase (DNA directed), eta
7.2549	0.103605	4.36749	0.022005	7.4	Down	0.00134286	0.00451011	BC038422	1555801_s_at	zinc finger protein 385B
5.84523	0.377385	8.73231	0.238935	7.4	Up	0.0231092	0.0251501	W27419	36564_at	ring finger protein 19B
4.26471	0.20403	7.15155	0.01868	7.4	Up	0.00499921	0.00786692	AI733395	240769_at	Consensus includes gb:AI733395 /FEA=EST /DB_XREF=gi:5054508 /DB_XREF=est:oq40f12.x5 /CLONE=IMAGE:1588847 /UG=Hs.129124 ESTs
9.19973	0.071365	6.31419	0.00614	7.39	Down	0.00061563	0.00382263	NM_000244	202645_s_at	multiple endocrine neoplasia I
6.5305	0.083195	9.41531	0.000315	7.39	Up	0.000830657	0.00410714	NM_080867	1552792_at	suppressor of cytokine signaling 4
9.6118	0.028765	6.72759	0.082205	7.38	Down	0.000910576	0.00421114	AI627249	226493_at	potassium channel tetramerisation domain containing 18
5.68459	0.159035	8.56697	0.04694	7.37	Up	0.00329315	0.0062805	AI989677	209743_s_at	itchy E3 ubiquitin protein ligase homolog (mouse)
7.64213	0.011015	10.5236	0.0994	7.37	Up	0.00120243	0.00443846	BC002323	215706_x_at	zyxin
6.90023	0.15516	4.01927	0.2403	7.37	Down	0.00971435	0.0124899	NM_031272	221035_s_at	testis expressed 14
4.93627	0.00733	7.81443	0.033225	7.35	Up	0.000139716	0.00242228	AK024044	212839_s_at	TROVE domain family, member 2
4.15517	0.106635	7.03238	0.171965	7.35	Up	0.00490941	0.00777161	BC041127	1569362_at	Homo sapiens, Similar to activated leukocyte cell adhesion molecule, clone IMAGE:5730490, mRNA
2.87436	0.14132	5.75082	0.188705	7.34	Up	0.00665061	0.00942856	D38491	214942_at	RNA binding motif protein 34
5.88506	0.02936	8.7607	0.151705	7.34	Up	0.0028749	0.00576846	AI202327	226939_at	cytoplasmic polyadenylation element binding protein 2
6.52666	0.0214	9.40199	0.08406	7.34	Up	0.000908832	0.00421114	AI553933	228181_at	solute carrier family 30 (zinc transporter), member 1
4.65679	0.11791	7.53017	0.214295	7.33	Up	0.00716814	0.0099682	AA912743	241453_at	PTK2 protein tyrosine kinase 2
6.25876	0.40121	9.12991	0.02967	7.32	Up	0.0190737	0.0212195	AA909044	224920_x_at	myeloid-associated differentiation marker
5.15142	0.23941	8.01996	0.038655	7.3	Up	0.00707151	0.0098853	AI001880	242723_at	Consensus includes gb:AI001880 /FEA=EST /DB_XREF=gi:3202351 /DB_XREF=est:ot39c05.s1 /CLONE=IMAGE:1619144 /UG=Hs.123229 ESTs
8.56591	0.01838	5.69808	0.13031	7.3	Down	0.00209911	0.00504921	AI807017	209494_s_at	POZ (BTB) and AT hook containing zinc finger 1
4.53963	0.035195	7.40679	0.17143	7.3	Up	0.00370492	0.00660522	NM_020328	208218_s_at	activin A receptor, type IB
3.1022	0.088605	5.9616	0.26833	7.26	Up	0.0096256	0.012411	AK090412	1558982_at	ankyrin repeat domain 20 family, member A pseudogene
6.14145	0.050745	3.2877	0.139135	7.23	Down	0.00268245	0.00571155	AA629068	227974_at	Consensus includes gb:AA629068 /FEA=EST /DB_XREF=gi:2541455 /DB_XREF=est:zu84c04.s1 /CLONE=IMAGE:744678 /UG=Hs.4224 ESTs
8.81831	0.019445	5.96894	0.11312	7.21	Down	0.00161873	0.00468344	AB040875	209921_at	solute carrier family 7, (cationic amino acid transporter, y+ system) member 11
2.6156	0.011845	5.46087	0.349185	7.19	Up	0.0147461	0.0172181	AF260333	223204_at	chromosome 4 open reading frame 18
7.20897	0.061595	4.36409	0.07434	7.18	Down	0.00114963	0.00436423	NM_021947	219205_at	serine racemase
2.68714	0.021375	5.529	0.111975	7.17	Up	0.00160522	0.00468344	BC030280	1554440_at	KIAA0513
3.17271	0.08656	6.01285	0.285285	7.16	Up	0.0108398	0.0135879	BC022884	1568941_a_at	Homo sapiens, clone IMAGE:4294892, mRNA
6.92117	0.013785	4.08202	0.394115	7.16	Down	0.0187521	0.0208907	NM_021614	220116_at	potassium intermediate/small conductance calcium-activated channel, subfamily N, member 2
2.94672	0.065565	5.78542	0.21292	7.15	Up	0.00610304	0.00887211	BC005253	210634_at	kelch-like 20 (Drosophila)
4.82295	0.10029	7.66005	0.039945	7.15	Up	0.00144469	0.00459204	AI624156	235534_at	Consensus includes gb:AI624156 /FEA=EST /DB_XREF=gi:4649087 /DB_XREF=est:ts26f03.x1 /CLONE=IMAGE:2229725 /UG=Hs.153944 ESTs, Weakly similar to ALUA_HUMAN !!!! ALU CLASS A WARNING ENTRY !!! H.sapiens
4.12192	0.271705	6.95219	0.00143	7.11	Up	0.00909068	0.0118593	BU623906	1555964_at	ADP-ribosylation factor-like 17 pseudogene 1
7.39722	0.025475	10.2274	0.0223	7.11	Up	0.000143075	0.00242228	U41815	210793_s_at	nucleoporin 98kDa
3.8407	0.318045	6.67019	0.017455	7.11	Up	0.0124366	0.0149984	AW242000	244721_at	tumor protein p53 inducible nuclear protein 1
8.08259	0.28341	10.9119	0.03725	7.11	Up	0.0100532	0.0127617	NM_025189	206829_x_at	zinc finger protein 430
8.56786	0.32853	5.73937	0.016625	7.1	Down	0.013257	0.0157329	AI806853	225601_at	high-mobility group box 3
3.47785	0.04017	6.30274	0.018315	7.09	Up	0.000244155	0.00291893	AA280627	243648_at	hypothetical protein LOC100131402
7.61238	0.020585	4.78759	0.583	7.09	Down	0.040101	0.0410753	AI347918	226961_at	proline rich 15
6.28082	0.35257	9.10546	0.00548	7.08	Up	0.0152286	0.0176079	AI349167	239334_at	Family with sequence similarity 62 (C2 domain containing) member B
9.00396	0.04065	6.18093	0.055535	7.08	Down	0.000593804	0.00381372	NM_003645	205769_at	solute carrier family 27 (fatty acid transporter), member 2
1.9206	0.00993	4.7431	0.0097	7.07	Up	2.41873e-05	0.00224822	NM_000735	204637_at	glycoprotein hormones, alpha polypeptide
3.44697	0.05694	6.26915	0.154835	7.07	Up	0.00339966	0.00636244	H46022	243746_at	immunoglobulin mu binding protein 2
5.63708	0.32631	8.45773	0.096	7.06	Up	0.0142319	0.0167398	AV729634	204720_s_at	DnaJ (Hsp40) homolog, subfamily C, member 6
5.71042	0.04862	2.89214	0.056795	7.05	Down	0.000702993	0.00395443	AI741051	226344_at	zinc finger, matrin type 1
2.93411	0.081645	5.75059	0.451875	7.04	Up	0.0255662	0.0275249	BC009775	1555610_at	acylglycerol kinase
6.49821	0.01212	9.3136	0.01881	7.04	Up	6.31638e-05	0.00224822	BF109998	230764_at	Consensus includes gb:BF109998 /FEA=EST /DB_XREF=gi:10939688 /DB_XREF=est:7l73d07.x1 /CLONE=IMAGE:3527077 /UG=Hs.21627 ESTs
8.0504	0.121015	5.23509	0.01638	7.04	Down	0.00187623	0.0048282	NM_006876	203188_at	UDP-GlcNAc:betaGal beta-1,3-N-acetylglucosaminyltransferase 1
3.69624	0.379985	6.51086	0.148285	7.04	Up	0.0203624	0.0224523	NM_012081	214446_at	elongation factor, RNA polymerase II, 2
6.94619	0.02455	4.13219	0.17366	7.03	Down	0.0038621	0.00668152	AI377423	236170_x_at	HERPUD family member 2
7.28953	0.105535	10.1013	0.09195	7.02	Up	0.00246908	0.0054937	BC010363	1554456_a_at	lines homolog 1 (Drosophila)
8.25906	0.07914	11.0693	0.00435	7.01	Up	0.000794535	0.00405082	AF084462	209882_at	Ras-like without CAAX 1
7.26137	0.08293	10.0651	0.19969	6.98	Up	0.00589502	0.00871201	AA417878	243463_s_at	Ras-like without CAAX 1
6.05438	0.0487	8.85805	0.0144	6.98	Up	0.000327938	0.00332505	AI686521	241957_x_at	lin-7 homolog B (C. elegans)
2.70501	0.05538	5.50812	0.003175	6.98	Up	0.000391376	0.00344861	BC028594	1569864_at	serine active site containing 1
6.77639	0.08151	9.57756	0.03359	6.97	Up	0.000989051	0.0043056	AI860558	239937_at	Zinc finger protein 207
7.64492	0.61167	4.84383	0.02472	6.97	Down	0.0445922	0.0453279	AF254087	211391_s_at	POZ (BTB) and AT hook containing zinc finger 1
8.32061	0.0591	11.1206	0.1404	6.96	Up	0.00294676	0.00585696	AC007204	215758_x_at	zinc finger protein 93
5.75141	0.475095	8.55082	0.166725	6.96	Up	0.03086	0.0325677	NM_004949	204751_x_at	desmocollin 2
10.264	0.04385	7.4677	0.05549	6.95	Down	0.000639059	0.00387793	AI435670	214404_x_at	SAM pointed domain containing ets transcription factor
5.48202	0.28427	8.27809	0.10862	6.95	Up	0.011639	0.014311	AI655057	239843_at	Ras-like without CAAX 1
3.86464	0.03044	6.65921	0.05331	6.94	Up	0.000482203	0.00344861	AF176013	223722_at	DnaJ (Hsp40) homolog, subfamily C, member 12
6.34893	0.05809	9.14275	0.027855	6.93	Up	0.0005313	0.00363736	NM_013320	219484_at	host cell factor C2
4.04697	0.302365	6.83978	0.01513	6.93	Up	0.0115477	0.0142316	NM_002310	205876_at	leukemia inhibitory factor receptor alpha
5.01138	0.099555	7.80053	0.00591	6.91	Up	0.00127609	0.00449739	NM_002309	205266_at	leukemia inhibitory factor (cholinergic differentiation factor)
4.35306	0.10299	7.1422	0.09146	6.91	Up	0.00242988	0.00543668	AF119846	1570425_s_at	LATS, large tumor suppressor, homolog 1 (Drosophila)
4.52393	0.15946	7.30704	0.27688	6.88	Up	0.0129252	0.0155177	BF002074	236596_at	Consensus includes gb:BF002074 /FEA=EST /DB_XREF=gi:10702349 /DB_XREF=est:7g98f07.x1 /CLONE=IMAGE:3314533 /UG=Hs.156158 ESTs
5.74937	0.13435	8.53139	0.057945	6.88	Up	0.00275455	0.00573089	AA748494	239002_at	asp (abnormal spindle) homolog, microcephaly associated (Drosophila)
4.83789	0.14204	7.6197	0.03612	6.88	Up	0.00276424	0.00573616	BC001438	223714_at	zinc finger protein 256
4.70586	0.16582	7.48545	0.11179	6.87	Up	0.00513652	0.00803585	BF512556	242521_at	Consensus includes gb:BF512556 /FEA=EST /DB_XREF=gi:11597735 /DB_XREF=est:UI-H-BW1-amf-d-09-0-UI.s1 /CLONE=IMAGE:3069737 /UG=Hs.162736 ESTs
3.65036	0.122375	6.42802	0.00059	6.86	Up	0.00193543	0.00487508	BC000473	221633_at	non-SMC condensin II complex, subunit H2
8.65534	0.04646	5.87779	0.204805	6.86	Down	0.00566823	0.00856651	AI224578	235247_at	Consensus includes gb:AI224578 /FEA=EST /DB_XREF=gi:3807291 /DB_XREF=est:qw96b10.x1 /CLONE=IMAGE:1998907 /UG=Hs.33106 ESTs
7.34979	0.01092	4.57233	0.031555	6.86	Down	0.000144502	0.00242228	AI867314	236967_at	hypothetical protein LOC645249
3.94846	0.112925	6.7236	0.095455	6.85	Up	0.00282689	0.00576133	NM_152910	1553300_a_at	diacylglycerol kinase, eta
3.03869	0.09906	5.80701	0.088565	6.81	Up	0.00229604	0.00520999	BC017187	1554319_at	ribosomal protein S6 kinase, 90kDa, polypeptide 5
6.18752	0.078185	3.42104	0.37566	6.8	Down	0.0186998	0.0208907	BC036488	1554007_at	Homo sapiens, clone MGC:43145 IMAGE:5261574, mRNA, complete cds.
6.57083	0.167295	9.33604	0.025935	6.8	Up	0.00372729	0.00660522	BE466195	236613_at	RNA binding motif protein 25
5.69198	0.120935	8.45693	0.057195	6.8	Up	0.00233279	0.00527843	BF591199	1555908_at	family with sequence similarity 120A
7.10137	0.01965	9.86492	0.002095	6.79	Up	5.11286e-05	0.00224822	BC002649	209398_at	histone cluster 1, H1c
7.97842	0.032165	5.21729	0.176725	6.78	Down	0.00420561	0.00704748	AU146963	232614_at	Consensus includes gb:AU146963 /FEA=EST /DB_XREF=gi:11008484 /DB_XREF=est:AU146963 /CLONE=HEMBB1001996 /UG=Hs.171395 Homo sapiens cDNA FLJ12049 fis, clone HEMBB1001996
7.27144	0.056395	4.51063	0.10837	6.78	Down	0.00195233	0.00489701	NM_005059	214519_s_at	relaxin 2
7.69197	0.25995	4.93314	0.218895	6.77	Down	0.0148368	0.0172988	NM_007210	219956_at	UDP-N-acetyl-alpha-D-galactosamine:polypeptide N-acetylgalactosaminyltransferase 6 (GalNAc-T6)
6.10641	0.3264	8.86467	0.03655	6.77	Up	0.0138843	0.0163789	BC040953	1558164_s_at	peroxisomal biogenesis factor 13
6.33405	0.15857	9.0914	0.06059	6.76	Up	0.00376863	0.00660784	NM_003437	206240_s_at	zinc finger protein 136
6.23323	0.285725	8.99029	0.059425	6.76	Up	0.0110197	0.0137275	AW206560	1558444_at	Homo sapiens cDNA FLJ35140 fis, clone PLACE6009524.
2.98332	0.003025	5.74036	0.09071	6.76	Up	0.00108193	0.00433453	BF438410	238280_at	cytochrome b5 reductase-like
2.98801	0.004905	5.74248	0.07699	6.75	Up	0.000783507	0.00405082	BC020814	1554143_a_at	similar to SGT1, suppressor of G2 allele of SKP1 like 1 (S. cerevisiae) /// SGT1, suppressor of G2 allele of SKP1 like 1 (S. cerevisiae)
2.87617	0.143995	5.62837	0.09712	6.74	Up	0.00395901	0.006776	AI022850	240406_at	Consensus includes gb:AI022850 /FEA=EST /DB_XREF=gi:3238091 /DB_XREF=est:ow54b03.s1 /CLONE=IMAGE:1650605 /UG=Hs.56219 ESTs
8.20889	0.051745	5.45854	0.102915	6.73	Down	0.00174955	0.00481577	AU148086	215397_x_at	Consensus includes gb:AU148086 /FEA=EST /DB_XREF=gi:11009607 /DB_XREF=est:AU148086 /CLONE=MAMMA1002554 /UG=Hs.302691 Homo sapiens cDNA FLJ12379 fis, clone MAMMA1002554
6.2119	0.037965	8.96119	0.085095	6.72	Up	0.00114673	0.00436423	AI199589	222044_at	PDX1 C-terminal inhibiting factor 1
3.93151	0.039945	6.68043	0.04869	6.72	Up	0.000524469	0.00362155	NM_018167	220297_at	BTB (POZ) domain containing 7
8.40175	0.086415	5.6566	0.12028	6.7	Down	0.00289809	0.00578896	NM_005674	206261_at	zinc finger protein 239
7.43332	0.575305	4.68823	0.24899	6.7	Down	0.0483948	0.0491308	AF254088	210581_x_at	POZ (BTB) and AT hook containing zinc finger 1
6.77839	0.001355	9.52303	0.02024	6.7	Up	5.46204e-05	0.00224822	AI924426	226099_at	elongation factor, RNA polymerase II, 2
6.81376	0.02331	4.06921	0.14915	6.7	Down	0.00301175	0.00591278	BF508689	236551_at	zinc finger protein 311
7.63098	0.06401	4.8866	0.06112	6.7	Down	0.00103839	0.0043302	AF129534	223493_at	F-box protein 4
6.04681	0.038055	8.79108	0.01571	6.7	Up	0.000224992	0.00281592	AI241501	237464_at	Consensus includes gb:AI241501 /FEA=EST /DB_XREF=gi:3836898 /DB_XREF=est:qh69d11.x1 /CLONE=IMAGE:1849941 /UG=Hs.259679 ESTs
6.24202	0.003955	8.98394	0.119055	6.69	Up	0.00188208	0.0048282	AA731688	242073_at	Consensus includes gb:AA731688 /FEA=EST /DB_XREF=gi:2752577 /DB_XREF=est:nw58f06.s1 /CLONE=IMAGE:1250819 /UG=Hs.47083 ESTs
9.01103	0.16286	11.7525	0.03255	6.69	Up	0.00364984	0.00660522	AF307332	223494_at	meningioma expressed antigen 5 (hyaluronidase)
6.50833	0.05052	3.76695	0.15488	6.69	Down	0.00351294	0.00645167	NM_024838	219800_s_at	threonine synthase-like 1 (S. cerevisiae)
8.11224	0.3727	5.37382	0.33146	6.67	Down	0.0316096	0.0332711	AF242522	211392_s_at	POZ (BTB) and AT hook containing zinc finger 1
6.33258	0.10877	9.07016	0.11815	6.67	Up	0.00342364	0.00637753	NM_006806	205548_s_at	BTG family, member 3
4.17251	0.477765	6.90934	0.05554	6.67	Up	0.0295249	0.0314488	D31421	243141_at	sphingomyelin synthase 2
5.73606	0.076755	3.00001	0.00474	6.66	Down	0.000789052	0.00405082	AA909218	244802_at	glutamate dehydrogenase 1
6.33849	0.42623	3.60267	0.20717	6.66	Down	0.0287203	0.0306732	NM_025263	204795_at	proline rich 3
2.76872	0.214255	5.50041	0.22083	6.64	Up	0.0124505	0.0149984	AI369956	242421_at	Consensus includes gb:AI369956 /FEA=EST /DB_XREF=gi:4148709 /DB_XREF=est:ta67d09.x1 /CLONE=IMAGE:2049137 /UG=Hs.257891 ESTs
5.87375	0.240395	8.60403	0.128425	6.64	Up	0.00981832	0.012565	AI084086	239159_at	Golgi SNAP receptor complex member 2
6.62404	0.069445	3.89704	0.15001	6.62	Down	0.00365437	0.00660522	AW975638	222305_at	hexokinase 2
5.33136	0.2892	8.05684	0.00292	6.61	Up	0.0110737	0.0137734	BF978064	238474_at	nucleoporin 43kDa
6.86946	0.10422	9.59449	0.00321	6.61	Up	0.00146089	0.00460575	NM_018148	220121_at	lines homolog 1 (Drosophila)
6.93013	0.12155	4.20531	0.157895	6.61	Down	0.00530522	0.00822581	NM_003838	205140_at	fucose-1-phosphate guanylyltransferase
4.58434	0.11816	7.3056	0.007015	6.59	Up	0.00188667	0.0048282	N50912	236606_at	Consensus includes gb:N50912 /FEA=EST /DB_XREF=gi:1192078 /DB_XREF=est:yy93a05.s1 /CLONE=IMAGE:281072 /UG=Hs.47150 ESTs
3.00761	0.13502	5.72763	0.08793	6.59	Up	0.00349073	0.00645167	AI961401	242088_at	kelch-like 24 (Drosophila)
8.06564	0.04941	10.7829	0.09815	6.58	Up	0.00163131	0.00468344	AL037450	236223_s_at	Ras-like without CAAX 1
5.8029	0.333715	8.51993	0.20331	6.58	Up	0.0200645	0.0222291	BC001281	209294_x_at	tumor necrosis factor receptor superfamily, member 10b
4.87925	0.183825	7.5956	0.00525	6.57	Up	0.00455219	0.00742628	NM_012323	205193_at	v-maf musculoaponeurotic fibrosarcoma oncogene homolog F (avian)
6.08883	0.11831	8.80455	0.10875	6.57	Up	0.00348319	0.00645167	AF022991	36829_at	period homolog 1 (Drosophila)
3.86987	0.08851	6.58047	0.01704	6.55	Up	0.00110393	0.00433453	AF180519	211458_s_at	GABA(A) receptor-associated protein like 1 /// GABA(A) receptors associated protein like 3 (pseudogene)
6.17816	0.042155	3.47129	0.07229	6.53	Down	0.000954381	0.00422393	NM_002758	205698_s_at	mitogen-activated protein kinase kinase 6
7.3869	0.14821	10.0906	0.0285	6.51	Up	0.00310158	0.00600088	BG180437	238039_at	hypothetical protein LOC728769
3.70846	0.083755	6.41	0.004455	6.5	Up	0.000962502	0.00422393	AK023308	1559601_at	KIAA2018
7.19499	0.13378	9.89424	0.05328	6.49	Up	0.00283391	0.00576133	NM_001338	203917_at	coxsackie virus and adenovirus receptor
10.2235	0.0276	7.52537	0.07888	6.49	Down	0.000957949	0.00422393	AI745526	213441_x_at	SAM pointed domain containing ets transcription factor
12.41	0.1479	9.71627	0.07508	6.47	Down	0.00377002	0.00660784	NM_002467	202431_s_at	v-myc myelocytomatosis viral oncogene homolog (avian)
8.56231	0.058525	5.86944	0.251045	6.47	Down	0.0090394	0.0118141	AF010316	210367_s_at	prostaglandin E synthase
5.82463	0.327125	8.51695	0.019975	6.46	Up	0.0144965	0.0169762	AL120021	226158_at	kelch-like 24 (Drosophila)
3.39492	0.05943	6.08704	0.080995	6.46	Up	0.00138959	0.0045508	BC000582	210433_at	protein O-fucosyltransferase 1
7.07113	0.12435	4.37923	0.22938	6.46	Down	0.00926449	0.0120468	BE552368	232746_at	Chemokine (C-X-C motif) receptor 7
7.08946	0.045475	4.40331	0.20358	6.44	Down	0.00597656	0.00876041	NM_024734	221042_s_at	calmin (calponin-like, transmembrane)
7.78406	0.04773	10.4689	0.0934	6.43	Up	0.00152276	0.00465545	AI312083	230330_at	Consensus includes gb:AI312083 /FEA=EST /DB_XREF=gi:4017688 /DB_XREF=est:qp83h05.x1 /CLONE=IMAGE:1929657 /UG=Hs.286073 ESTs, Moderately similar to ALU5_HUMAN ALU SUBFAMILY SC SEQUENCE CONTAMINATION WARNING ENTRY H.sapiens
3.68785	0.45113	6.37059	0.057845	6.42	Up	0.02756	0.0295127	AL136828	223798_at	solute carrier family 41, member 2
10.6796	0.0714	8.00084	0.020655	6.4	Down	0.000769011	0.00405082	AA843963	227629_at	prolactin receptor
4.21829	0.01799	6.89692	0.13874	6.4	Up	0.00271673	0.00571155	BC041933	1560738_at	Homo sapiens, clone IMAGE:5300703, mRNA
3.21064	0.244215	5.88743	0.03238	6.39	Up	0.00836394	0.0111288	NM_004998	203072_at	myosin IE
2.30727	0.0379	4.98271	0.10056	6.39	Up	0.00160951	0.00468344	NM_003894	208518_s_at	period homolog 2 (Drosophila)
5.15646	0.19547	7.82842	0.00072	6.37	Up	0.00530929	0.00822581	AK025372	215672_s_at	S-adenosylhomocysteine hydrolase-like 2
2.63816	0.095825	5.30684	0.427615	6.36	Up	0.0259208	0.0278693	AK000293	216669_at	Homo sapiens cDNA FLJ20286 fis, clone HEP04358.
5.65672	0.300255	8.32282	0.013225	6.35	Up	0.0124706	0.0149984	AA629050	222343_at	BCL2-like 11 (apoptosis facilitator)
3.46094	0.18215	6.12462	0.19027	6.34	Up	0.0096375	0.012411	M21610	217420_s_at	polymerase (RNA) II (DNA directed) polypeptide A, 220kDa
2.53921	0.133625	5.20262	0.04065	6.34	Up	0.00273875	0.00572801	NM_003543	208181_at	histone cluster 1, H4h
10.2577	0.08115	7.59812	0.059195	6.32	Down	0.0014233	0.00456267	AK025078	224963_at	solute carrier family 26 (sulfate transporter), member 2
6.69566	0.09658	9.35214	0.013375	6.3	Up	0.00134443	0.00451011	AW182575	227295_at	IKK interacting protein
4.41953	0.252815	7.07447	0.052815	6.3	Up	0.00933124	0.0120944	BC040953	1558163_at	peroxisomal biogenesis factor 13
6.67058	0.13725	9.3226	0.08637	6.29	Up	0.00371818	0.00660522	BG032269	242727_at	ADP-ribosylation factor-like 5B
5.12676	0.04034	7.77843	0.11813	6.28	Up	0.00220874	0.00518793	AL137724	231833_at	RNA binding motif protein 33
2.7191	0.003425	5.37035	0.12611	6.28	Up	0.00225656	0.00518793	AI610218	240266_at	Consensus includes gb:AI610218 /FEA=EST /DB_XREF=gi:4619385 /DB_XREF=est:tp15f06.x1 /CLONE=IMAGE:2187875 /UG=Hs.188725 ESTs
4.78245	0.392815	7.43275	0.02214	6.28	Up	0.0213348	0.0232822	AB066566	1554980_a_at	activating transcription factor 3
2.32035	0.289855	4.96868	0.135685	6.27	Up	0.0142915	0.0167606	AI738896	202643_s_at	tumor necrosis factor, alpha-induced protein 3
5.97013	0.131755	8.61809	0.077455	6.27	Up	0.00331483	0.00629189	NM_025133	219208_at	F-box protein 11
2.64701	0.0985	5.29327	0.40746	6.26	Up	0.0241873	0.0262166	BC042014	1561606_at	Homo sapiens, clone IMAGE:5311499, mRNA
4.08993	0.022495	6.73619	0.10195	6.26	Up	0.0015529	0.00468344	AI743123	239372_at	Consensus includes gb:AI743123 /FEA=EST /DB_XREF=gi:5111411 /DB_XREF=est:wg87e07.x1 /CLONE=IMAGE:2372100 /UG=Hs.27232 ESTs
3.24754	0.14824	5.88981	0.11515	6.24	Up	0.0050089	0.00786692	BC016588	1557309_at	DENN/MADD domain containing 1B
3.57909	0.32133	6.22135	0.118485	6.24	Up	0.0163885	0.0186465	AI040887	235412_at	Rho guanine nucleotide exchange factor (GEF) 7
6.33918	0.103025	3.69947	0.09764	6.23	Down	0.00287894	0.00576846	BC033316	1556195_a_at	Homo sapiens, clone IMAGE:4822368, mRNA
3.31624	0.010235	5.95528	0.034985	6.23	Up	0.000190727	0.00256471	AU151522	233115_at	DEP domain containing 1B
7.92976	0.005785	10.5686	0.07745	6.23	Up	0.000865135	0.00412484	NM_000611	200985_s_at	CD59 molecule, complement regulatory protein
5.8143	0.101985	8.45228	0.06925	6.22	Up	0.0021766	0.00516095	BF592058	214814_at	YTH domain containing 1
8.11754	0.199105	10.753	0.08515	6.21	Up	0.00668408	0.00945927	AK021715	1562836_at	Homo sapiens cDNA FLJ11653 fis, clone HEMBA1004538.
7.66514	0.068735	10.2968	0.1131	6.2	Up	0.00251963	0.00555983	AL834286	1560101_at	synapse defective 1, Rho GTPase, homolog 2 (C. elegans)
2.3939	0.0218	5.0244	0.30267	6.19	Up	0.013048	0.0156225	AI246369	235382_at	laeverin
9.01078	0.075155	6.383	0.153155	6.18	Down	0.00418845	0.00704433	N95414	227314_at	integrin, alpha 2 (CD49B, alpha 2 subunit of VLA-2 receptor)
10.1709	0.01075	7.54402	0.1218	6.18	Down	0.00215953	0.00514816	NM_005896	201193_at	isocitrate dehydrogenase 1 (NADP+), soluble
6.75546	0.226755	9.38129	0.174675	6.17	Up	0.0116747	0.014311	AB017493	208961_s_at	Kruppel-like factor 6
4.27615	0.14113	6.90189	0.050285	6.17	Up	0.00323987	0.00620846	AB030824	209212_s_at	Kruppel-like factor 5 (intestinal)
5.55204	0.086795	8.17596	0.008035	6.16	Up	0.00110172	0.00433453	BE675435	208960_s_at	Kruppel-like factor 6
7.83322	0.072755	5.20932	0.069325	6.16	Down	0.00146366	0.00460575	AK024204	233498_at	v-erb-a erythroblastic leukemia viral oncogene homolog 4 (avian)
7.82116	0.00177	10.4427	0.0366	6.15	Up	0.000195315	0.00256471	AI767732	226750_at	La ribonucleoprotein domain family, member 2
5.57118	0.005755	8.19227	0.138805	6.15	Up	0.0027975	0.00575587	N59653	232864_s_at	AF4/FMR2 family, member 4
4.13598	0.41871	6.75365	0.0293	6.14	Up	0.02476	0.0267288	AA947475	236808_at	FGFR1 oncogene partner 2
3.24349	0.176515	5.85965	0.121365	6.13	Up	0.00663774	0.009427	NM_006729	205726_at	diaphanous homolog 2 (Drosophila)
6.83737	0.0214	9.45113	0.04853	6.12	Up	0.000411518	0.00344861	W65310	231775_at	tumor necrosis factor receptor superfamily, member 10a
6.12303	0.071705	8.73373	0.068485	6.11	Up	0.0014394	0.00459204	AF121858	223241_at	sorting nexin 8
8.20734	0.13063	5.59799	0.192755	6.1	Down	0.00786924	0.0106654	AI953360	230174_at	lysophospholipase-like 1
8.18462	0.01297	10.7914	0.0914	6.09	Up	0.00125177	0.00449739	BC002670	223394_at	SERTA domain containing 1
7.78564	0.25632	5.181	0.008765	6.08	Down	0.00955692	0.0123669	BF110608	226552_at	immediate early response 5-like
6.50968	0.06838	3.9052	0.2207	6.08	Down	0.00777824	0.01056	BQ575161	1556064_at	hypothetical protein LOC284926
6.50305	0.101525	9.10705	0.15102	6.08	Up	0.00484803	0.00772023	BC037793	1558816_at	zinc finger protein 664
10.5024	0.11625	7.89938	0.13467	6.08	Down	0.00463845	0.00751864	NM_002627	201037_at	phosphofructokinase, platelet
7.86353	0.127385	5.26156	0.1847	6.07	Down	0.00735368	0.0101034	AI655763	227040_at	NHL repeat containing 3
6.58486	0.070825	3.98447	0.022465	6.06	Down	0.000815445	0.00408232	BF968578	225136_at	pleckstrin homology domain containing, family A (phosphoinositide binding specific) member 2
12.6867	0.084	10.0867	0.0556	6.06	Down	0.00149772	0.00464989	BC002729	223275_at	protein arginine methyltransferase 6
6.19336	0.13172	3.59496	0.149445	6.06	Down	0.0058263	0.00867341	AL574184	203913_s_at	hydroxyprostaglandin dehydrogenase 15-(NAD)
7.15907	0.104565	4.56097	0.225685	6.05	Down	0.00904122	0.0118141	BE464337	229512_at	family with sequence similarity 120C
7.14243	0.535485	9.74043	0.158125	6.05	Up	0.0432159	0.0440406	AV762892	228645_at	small nucleolar RNA host gene 9 (non-protein coding)
9.84399	0.05395	7.24603	0.02092	6.05	Down	0.000495712	0.00351386	AF254083	209431_s_at	POZ (BTB) and AT hook containing zinc finger 1
7.98123	0.044845	10.5792	0.02985	6.05	Up	0.000429716	0.00344861	AW194730	202693_s_at	serine/threonine kinase 17a
7.16041	0.04941	4.56258	0.04562	6.05	Down	0.000669459	0.00388577	NM_002435	202472_at	mannose phosphate isomerase
4.04165	0.25516	6.63944	0.08089	6.05	Up	0.010451	0.013183	AI758962	229374_at	EPH receptor A4
8.31311	0.02654	10.9063	0.03155	6.03	Up	0.000252663	0.00293309	NM_020375	219099_at	chromosome 12 open reading frame 5
7.83708	0.05711	10.43	0.16245	6.03	Up	0.00438118	0.0072794	BC010363	1554455_at	lines homolog 1 (Drosophila)
5.7277	0.18181	3.13641	0.01034	6.03	Down	0.00490234	0.00777161	AI123567	226184_at	formin-like 2
8.29786	0.03483	10.8887	0.02355	6.02	Up	0.000263237	0.00296976	AL037450	236224_at	Ras-like without CAAX 1
10.6547	0.0259	8.06386	0.047865	6.02	Down	0.000440956	0.00344861	NM_000633	203685_at	B-cell CLL/lymphoma 2
7.29486	0.102465	9.88561	0.154085	6.02	Up	0.00506276	0.00793595	NM_002697	206789_s_at	POU class 2 homeobox 1
8.54988	0.089465	11.1405	0.02035	6.02	Up	0.00125192	0.00449739	AF067170	221486_at	endosulfine alpha
12.0468	0.17715	9.45904	0.110715	6.01	Down	0.00645358	0.00920008	AI025519	205097_at	solute carrier family 26 (sulfate transporter), member 2
5.44825	0.38628	8.03602	0.30962	6.01	Up	0.0347036	0.0359606	AI864273	232021_at	glycosyltransferase 8 domain containing 3
6.2081	0.246215	8.79345	0.211035	6	Up	0.015371	0.0177408	AF158185	222879_s_at	polymerase (DNA directed), eta
3.46093	0.013465	6.04309	0.08276	5.99	Up	0.00105277	0.0043302	BC000134	210369_at	SWAP-70 protein
3.86535	0.017365	6.44357	0.01699	5.97	Up	8.87774e-05	0.00242228	BC008217	1554453_at	heterogeneous nuclear ribonucleoprotein L-like
9.95786	0.277745	7.38026	0.027525	5.97	Down	0.0115226	0.0142316	NM_017770	220029_at	elongation of very long chain fatty acids (FEN1/Elo2, SUR4/Elo3, yeast)-like 2
2.68693	0.07283	5.26413	0.089125	5.97	Up	0.00198856	0.00490103	BF511602	238488_at	leucine rich repeat containing 70
5.19654	0.4559	7.7728	0.12238	5.96	Up	0.0319708	0.033563	AW276522	213843_x_at	solute carrier family 6 (neurotransmitter transporter, creatine), member 8
5.78048	0.04719	3.20611	0.27644	5.96	Down	0.0116597	0.014311	BC010030	1553145_at	hypothetical FLJ39653
9.06621	0.000905	6.4927	0.157285	5.95	Down	0.0037146	0.00660522	BE502436	225841_at	chromosome 1 open reading frame 59
9.43735	0.03991	6.86592	0.06326	5.94	Down	0.000845029	0.00411755	AI761561	202934_at	hexokinase 2
4.92694	0.18691	7.49826	0.073145	5.94	Up	0.00603793	0.00880944	AW469569	236189_at	ankyrin repeat domain 50
5.58084	0.06958	8.14468	0.10055	5.91	Up	0.00226688	0.00518793	NM_003236	205016_at	transforming growth factor, alpha
9.22267	0.01554	11.7864	0.0434	5.91	Up	0.000323158	0.00331858	NM_000311	201300_s_at	prion protein
6.31938	0.266045	3.75595	0.131075	5.91	Down	0.0131228	0.0156797	AW015083	238850_at	hypothetical LOC645323
4.83498	0.406965	7.3978	0.030885	5.91	Up	0.0244354	0.0264497	NM_001240	206967_at	cyclin T1
6.45069	0.315625	3.88792	0.069355	5.91	Down	0.0155308	0.0178738	NM_006850	206569_at	interleukin 24
10.1233	0.224965	7.56079	0.059425	5.91	Down	0.00814418	0.0108925	AW007532	211959_at	insulin-like growth factor binding protein 5
2.48446	0.23085	5.04586	0.017555	5.9	Up	0.00807102	0.010829	NM_001124	202912_at	adrenomedullin
4.45078	0.45406	7.01088	0.137015	5.9	Up	0.0326496	0.0341414	BF514508	226359_at	GTP binding protein 1
11.4309	0.07365	8.87257	0.1171	5.89	Down	0.00291097	0.00580022	BF508639	213712_at	elongation of very long chain fatty acids (FEN1/Elo2, SUR4/Elo3, yeast)-like 2
3.94382	0.257665	6.50159	0.078885	5.89	Up	0.010918	0.0136638	AA994334	1557257_at	B-cell CLL/lymphoma 10
5.0255	0.224265	7.58238	0.4007	5.88	Up	0.0307715	0.0325171	AW300953	235571_at	Consensus includes gb:AW300953 /FEA=EST /DB_XREF=gi:6710630 /DB_XREF=est:xk10b12.x1 /CLONE=IMAGE:2666303 /UG=Hs.195641 ESTs
7.99137	0.01975	5.43525	0.04376	5.88	Down	0.000352597	0.00337058	NM_014788	203148_s_at	tripartite motif-containing 14
8.16404	0.24802	10.7198	0.128	5.88	Up	0.0117166	0.014311	AK022883	232591_s_at	transmembrane protein 30A
5.93396	0.092615	8.48916	0.00523	5.88	Up	0.00131533	0.00451011	NM_003435	206182_at	zinc finger protein 134
7.67441	0.035225	5.11928	0.104195	5.88	Down	0.00184783	0.0048282	NM_022096	220144_s_at	ankyrin repeat domain 5
3.29608	0.10468	5.84918	0.00731	5.87	Up	0.00168502	0.0047473	BC006252	211030_s_at	solute carrier family 6 (neurotransmitter transporter, taurine), member 6
3.25111	0.226235	5.80126	0.19222	5.86	Up	0.0132824	0.0157385	AK093577	1558778_s_at	MKL/myocardin-like 2
5.60013	0.16994	3.05055	0.241975	5.85	Down	0.0131848	0.0156924	BF511276	227529_s_at	A kinase (PRKA) anchor protein 12
8.69087	0.04558	6.14227	0.208045	5.85	Down	0.00691115	0.00967802	BC002511	209213_at	carbonyl reductase 1
4.74509	0.50633	7.29247	0.037465	5.85	Up	0.0375033	0.038612	AF251442	214969_at	mitogen-activated protein kinase kinase kinase 9
7.67718	0.027805	10.2238	0.00295	5.84	Up	0.000120536	0.00242228	X16447	200984_s_at	CD59 molecule, complement regulatory protein
4.63028	0.11309	7.17654	0.177285	5.84	Up	0.00675138	0.00952088	R17746	239825_at	Consensus includes gb:R17746 /FEA=EST /DB_XREF=gi:771356 /DB_XREF=est:yf49b10.s1 /CLONE=IMAGE:25395 /UG=Hs.84469 ESTs
4.94761	0.180725	7.4926	0.30355	5.84	Up	0.0187292	0.0208907	AI140752	203990_s_at	lysine (K)-specific demethylase 6A
6.64046	0.142265	4.09852	0.00878	5.82	Down	0.00312951	0.00604032	AY028896	210026_s_at	caspase recruitment domain family, member 10
4.84859	0.07461	7.38749	0.05852	5.81	Up	0.00139194	0.0045508	AL109824	224836_at	tumor protein p53 inducible nuclear protein 2
3.59992	0.20821	6.13731	0.08514	5.81	Up	0.00776774	0.01056	AI285884	238154_at	Centrosomal protein 70kDa
8.3532	0.10961	5.8166	0.117595	5.8	Down	0.00399236	0.00679906	AK022809	226360_at	zinc and ring finger 3
9.95727	0.08293	7.4221	0.10233	5.8	Down	0.00268845	0.00571155	NM_022494	218249_at	zinc finger, DHHC-type containing 6
5.60464	0.01944	8.13856	0.012555	5.79	Up	8.33972e-05	0.00238575	NM_014646	202460_s_at	lipin 2
3.76472	0.525975	6.29844	0.03993	5.79	Up	0.0407136	0.0415434	BG724369	1570336_at	3-hydroxybutyrate dehydrogenase, type 1
3.36382	0.147425	5.89572	0.22255	5.78	Up	0.0109345	0.0136638	BC046109	1555324_at	PTK7 protein tyrosine kinase 7
3.45558	0.174905	5.98742	0.08456	5.78	Up	0.0058363	0.00867341	BC028028	1560486_at	syntaxin binding protein 3
6.46274	0.00165	8.99165	0.02424	5.77	Up	9.22882e-05	0.00242228	NM_024947	1552644_a_at	polyhomeotic homolog 3 (Drosophila)
5.38764	0.27893	2.8604	0.175815	5.76	Down	0.0165984	0.0188587	BE464323	231472_at	F-box protein 15
9.21435	0.115835	6.68725	0.19405	5.76	Down	0.00790267	0.0106746	NM_023015	202809_s_at	integrator complex subunit 3
5.60663	0.11695	8.13275	0.04141	5.76	Up	0.00240338	0.0054076	AK025631	233852_at	polymerase (DNA directed), eta
9.09494	0.09653	11.6189	0.02835	5.75	Up	0.00158517	0.00468344	AI251890	214683_s_at	CDC-like kinase 1
7.06196	0.02729	9.58457	0.013515	5.75	Up	0.000145703	0.00242228	AW954842	238614_x_at	zinc finger protein 430
10.3984	0.01005	7.87988	0.01237	5.73	Down	4.00467e-05	0.00224822	AA608749	228095_at	PHD finger protein 14
3.46692	0.11925	5.98523	0.0139	5.73	Up	0.00226507	0.00518793	AF052148	215308_at	X-ray repair complementing defective repair in Chinese hamster cells 6
7.40709	0.0159	4.88957	0.271705	5.73	Down	0.0114869	0.014221	NM_004727	206081_at	solute carrier family 24 (sodium/potassium/calcium exchanger), member 1
6.93344	0.40691	9.45059	0.099205	5.72	Up	0.0265866	0.0285467	BF056651	229946_at	family with sequence similarity 168, member B
6.05264	0.232075	8.56649	0.19438	5.71	Up	0.0141936	0.0167192	AJ002077	216985_s_at	syntaxin 3
6.15461	0.319725	3.64351	0.002555	5.7	Down	0.0158287	0.018102	BE552331	229238_at	chromosome 17 open reading frame 97
9.07246	0.077015	6.56199	0.01263	5.7	Down	0.000965018	0.00422393	BE858063	230738_at	Hypothetical LOC730631
10.3344	0.00545	7.82414	0.157335	5.7	Down	0.00391018	0.00672114	BC012846	1555037_a_at	isocitrate dehydrogenase 1 (NADP+), soluble
3.91497	0.17762	6.42229	0.06933	5.69	Up	0.00573328	0.00863225	BF433654	242164_s_at	leucine-rich repeats and immunoglobulin-like domains 2
5.24629	0.17557	7.75345	0.010945	5.68	Up	0.00488686	0.00776662	AV727446	242592_at	G protein-coupled receptor 137C
7.40695	0.02647	4.90292	0.003325	5.67	Down	0.000113489	0.00242228	BE672291	229970_at	kelch repeat and BTB (POZ) domain containing 7
6.20505	0.09364	8.70876	0.0233	5.67	Up	0.0014821	0.00461931	NM_003566	204841_s_at	early endosome antigen 1
5.12092	0.045725	7.6232	0.065665	5.67	Up	0.00102099	0.0043302	AK023499	233819_s_at	ring finger protein 160
6.10475	0.020315	8.6067	0.027985	5.66	Up	0.000190983	0.00256471	NM_003526	214455_at	histone cluster 1, H2bc
5.3598	0.265725	7.86059	0.028065	5.66	Up	0.0112246	0.0139178	NM_012257	207361_at	HMG-box transcription factor 1
3.48317	0.102875	5.98376	0.002345	5.66	Up	0.00168911	0.0047473	BC005035	205924_at	RAB3B, member RAS oncogene family
3.64782	0.0924	6.14582	0.23869	5.65	Up	0.010336	0.0130586	R63824	238724_at	2,3-bisphosphoglycerate mutase
6.75287	0.06694	4.25507	0.054255	5.65	Down	0.0011879	0.00443846	AI861913	226882_x_at	WD repeat domain 4
3.42988	0.131295	5.92578	0.01959	5.64	Up	0.00281686	0.00575587	AK092565	1561396_at	EPH receptor A6
6.17315	0.07099	8.66888	0.05796	5.64	Up	0.00134571	0.00451011	AA165136	238693_at	polyhomeotic homolog 3 (Drosophila)
2.81505	0.19703	5.30539	0.106255	5.62	Up	0.00798347	0.0107295	AW027333	225782_at	methionine sulfoxide reductase B3
8.08103	0.002425	5.5911	0.003395	5.62	Down	2.80762e-06	0.00215187	NM_006115	204086_at	preferentially expressed antigen in melanoma
7.66656	0.06477	5.17668	0.094035	5.62	Down	0.00209641	0.00504921	NM_003586	205744_at	double C2-like domains, alpha
7.71401	0.003845	5.22496	0.01742	5.61	Down	5.13633e-05	0.00224822	AL573591	222584_at	misato homolog 1 (Drosophila)
6.02349	0.04795	8.51129	0.03725	5.61	Up	0.00059515	0.00381372	AL360198	228723_at	Homo sapiens mRNA full length insert cDNA clone EUROIMAGE 34988.
7.77365	0.051095	5.28701	0.1626	5.6	Down	0.00466512	0.00751864	BF528433	241355_at	hairless homolog (mouse)
5.26912	0.205335	2.78441	0.060705	5.6	Down	0.0073444	0.0101034	BF508689	236550_s_at	zinc finger protein 311
6.99663	0.10741	9.48034	0.087445	5.59	Up	0.00309534	0.00600088	AL533234	225725_at	Consensus includes gb:AL533234 /FEA=EST /DB_XREF=gi:12796727 /DB_XREF=est:AL533234 /CLONE=CS0DN003YO15 (3 prime) /UG=Hs.26418 ESTs
3.14661	0.40219	5.62979	0.15765	5.59	Up	0.0289555	0.0308833	NM_017783	220619_at	chromodomain helicase DNA binding protein 7
4.93987	0.25966	7.4222	0.097365	5.59	Up	0.0122514	0.0148294	AW204518	240449_at	zinc finger protein 341
4.86721	0.359675	7.3494	0.015495	5.59	Up	0.0203943	0.0224523	AV705309	236278_at	Consensus includes gb:AV705309 /FEA=EST /DB_XREF=gi:10722614 /DB_XREF=est:AV705309 /CLONE=ADBBWE05 /UG=Hs.293557 ESTs
5.30637	0.43863	7.78618	0.171275	5.58	Up	0.034217	0.0355024	AA262061	238801_at	RNA binding motif protein 33
4.93335	0.126865	2.45362	0.014495	5.58	Down	0.0026411	0.00570221	NM_004310	204951_at	ras homolog gene family, member H
6.92718	0.04148	4.44911	0.270695	5.57	Down	0.0119935	0.0145779	BC040715	1556242_a_at	Homo sapiens, clone IMAGE:3885623, mRNA
4.88948	0.28058	7.36745	0.089925	5.57	Up	0.0138451	0.0163568	BE551877	222729_at	F-box and WD repeat domain containing 7
6.65311	0.080605	4.17905	0.12748	5.56	Down	0.00369588	0.00660522	NM_014600	218935_at	EH-domain containing 3
9.99689	0.078615	7.52457	0.07504	5.55	Down	0.00192679	0.00486864	BG290193	222760_at	zinc finger protein 703
4.80321	0.043635	7.27535	0.06285	5.55	Up	0.000956522	0.00422393	AW291402	243278_at	forkhead box P2
4.21447	0.02578	6.6864	0.197345	5.55	Up	0.00641996	0.00918284	AI424238	235959_at	Consensus includes gb:AI424238 /FEA=EST /DB_XREF=gi:4270169 /DB_XREF=est:te95c01.x1 /CLONE=IMAGE:2094432 /UG=Hs.124944 ESTs
12.877	0.08875	10.4062	0.07785	5.54	Down	0.00227536	0.0051925	NM_005080	200670_at	X-box binding protein 1
7.75925	0.12727	5.28893	0.17332	5.54	Down	0.00749179	0.0102405	BE903880	212063_at	CD44 molecule (Indian blood group)
6.77493	0.08061	4.30572	0.176885	5.54	Down	0.00614052	0.00889486	BG109988	235195_at	F-box and WD repeat domain containing 2
4.9524	0.00275	2.48371	0.01103	5.54	Down	2.12028e-05	0.00224822	NM_144974	1553894_at	coiled-coil domain containing 122
3.14942	0.49909	5.6162	0.03037	5.53	Up	0.0387164	0.0397078	AI801777	225685_at	Consensus includes gb:AI801777 /FEA=EST /DB_XREF=gi:5367249 /DB_XREF=est:to95d04.x1 /CLONE=IMAGE:2186023 /UG=Hs.6774 ESTs
8.22256	0.00731	10.6883	0.02535	5.52	Up	0.000114461	0.00242228	BC005258	223651_x_at	cell division cycle 23 homolog (S. cerevisiae)
7.19842	0.11356	4.7329	0.319425	5.52	Down	0.0183865	0.0206558	NM_022898	219528_s_at	B-cell CLL/lymphoma 11B (zinc finger protein)
5.90106	0.052685	8.36591	0.070035	5.52	Up	0.00126179	0.00449739	AV704132	224828_at	cytoplasmic polyadenylation element binding protein 4
6.75557	0.1171	4.29075	0.093745	5.52	Down	0.00368312	0.00660522	NM_000926	208305_at	progesterone receptor
6.33207	0.087955	8.79651	0.08355	5.52	Up	0.00241433	0.00541703	AA156240	212444_at	Consensus includes gb:AA156240 /FEA=EST /DB_XREF=gi:1727858 /DB_XREF=est:zl50c12.s1 /CLONE=IMAGE:505366 /UG=Hs.288660 Homo sapiens cDNA: FLJ22182 fis, clone HRC00953
7.74225	0.11656	10.2063	0.1005	5.52	Up	0.00387855	0.00669551	AI535735	227013_at	LATS, large tumor suppressor, homolog 2 (Drosophila)
6.30411	0.01329	8.76747	0.141545	5.52	Up	0.00331421	0.00629189	AV725328	215707_s_at	prion protein
6.24412	0.20862	3.78116	0.30852	5.51	Down	0.0221101	0.0240955	AI809108	228341_at	Consensus includes gb:AI809108 /FEA=EST /DB_XREF=gi:5395674 /DB_XREF=est:wf68d11.x1 /CLONE=IMAGE:2360757 /UG=Hs.41352 ESTs
8.47513	0.106975	10.9377	0.0497	5.51	Up	0.00228651	0.00520311	AF207547	223380_s_at	LATS, large tumor suppressor, homolog 2 (Drosophila)
7.0861	0.09189	9.54843	0.002305	5.51	Up	0.00139062	0.0045508	AK023979	231959_at	lin-52 homolog (C. elegans)
6.69262	0.181535	4.23095	0.106555	5.51	Down	0.00723263	0.0100231	NM_021187	206153_at	cytochrome P450, family 4, subfamily F, polypeptide 11
8.40935	0.031525	5.94801	0.119685	5.51	Down	0.00251898	0.00555983	NM_014174	218491_s_at	thymocyte nuclear protein 1
7.59905	0.351345	10.0589	0.307125	5.5	Up	0.034157	0.0355024	AA725362	239624_at	Consensus includes gb:AA725362 /FEA=EST /DB_XREF=gi:2743069 /DB_XREF=est:ai17c10.s1 /CLONE=1343058 /UG=Hs.120456 ESTs
7.67565	0.158305	5.21797	0.13937	5.49	Down	0.0072844	0.01006	N47315	227053_at	protein kinase C and casein kinase substrate in neurons 1
6.11296	0.155535	8.57005	0.110695	5.49	Up	0.00598245	0.00876041	AK001406	214790_at	SUMO1/sentrin specific peptidase 6
7.9622	0.0362	10.4184	0.03985	5.49	Up	0.000480076	0.00344861	AW080835	227285_at	chromosome 1 open reading frame 51
7.07723	0.004075	4.62297	0.06763	5.48	Down	0.000761226	0.00405082	AK023187	215030_at	G-rich RNA sequence binding factor 1
6.92856	0.059155	4.47504	0.038755	5.48	Down	0.000829767	0.00410714	NM_032783	1553693_s_at	carbonyl reductase 4
4.54525	0.394265	6.99846	0.12535	5.48	Up	0.0272812	0.0292534	AI268054	232092_at	mitochondrial carrier triple repeat 1
8.90691	0.265485	11.3597	0.1694	5.47	Up	0.0160885	0.0183574	NM_016639	218368_s_at	tumor necrosis factor receptor superfamily, member 12A
3.55348	0.150405	6.00461	0.06997	5.47	Up	0.0045489	0.00742628	NM_005824	205381_at	leucine rich repeat containing 17
2.59402	0.027295	5.04474	0.148855	5.47	Up	0.0037916	0.00663116	NM_002155	213418_at	heat shock 70kDa protein 6 (HSP70B)
6.89751	0.27639	9.34718	0.211935	5.46	Up	0.0196219	0.0217689	BC000527	210012_s_at	Ewing sarcoma breakpoint region 1
6.04685	0.14815	8.49628	0.046995	5.46	Up	0.00400222	0.00679906	AI963083	227038_at	sphingomyelin synthase 2
5.32763	0.449565	2.87921	0.23587	5.46	Down	0.0404066	0.0412828	NM_018986	219256_s_at	SH3 domain and tetratricopeptide repeats 1
8.90852	0.012815	11.3553	0.03115	5.45	Up	0.000189449	0.00256471	D85181	211423_s_at	sterol-C5-desaturase (ERG3 delta-5-desaturase homolog, S. cerevisiae)-like
4.60592	0.353025	7.05053	0.003745	5.44	Up	0.0202259	0.0223769	AV646610	226933_s_at	Inhibitor of DNA binding 4, dominant negative helix-loop-helix protein
10.1801	0.0009	7.73796	0.133365	5.43	Down	0.00296911	0.00586723	AL049381	212148_at	pre-B-cell leukemia homeobox 1
5.19851	0.09247	7.64048	0.070255	5.43	Up	0.00225397	0.00518793	BF432571	235414_at	zinc finger protein 383
6.81667	0.074395	9.2584	0.071945	5.43	Up	0.00179164	0.00482404	NM_012329	203414_at	monocyte to macrophage differentiation-associated
7.8499	0.001815	5.40897	0.315455	5.43	Down	0.0162953	0.0185669	AA973551	226993_at	Consensus includes gb:AA973551 /FEA=EST /DB_XREF=gi:3148731 /DB_XREF=est:oo46e03.s1 /CLONE=IMAGE:1569244 /UG=Hs.322915 ESTs
5.70698	0.04846	3.26614	0.01613	5.43	Down	0.000437558	0.00344861	H28597	227578_at	hypothetical protein LOC100128191
3.62461	0.081975	6.06516	0.12255	5.43	Up	0.00362981	0.00660522	AK023451	216303_s_at	myotubularin related protein 1
8.07423	0.190095	5.63386	0.15375	5.43	Down	0.00988846	0.0125925	BC002535	224233_s_at	misato homolog 1 (Drosophila) /// misato homolog 2 pseudogene
3.14629	0.06412	5.58642	0.33898	5.43	Up	0.0194089	0.0215624	AK025552	216783_at	Homo sapiens cDNA: FLJ21899 fis, clone HEP03467.
4.36057	0.060005	6.79791	0.155665	5.42	Up	0.00465243	0.00751864	AU152280	232126_at	Consensus includes gb:AU152280 /FEA=EST /DB_XREF=gi:11013801 /DB_XREF=est:AU152280 /CLONE=NT2RP3000592 /UG=Hs.144304 Homo sapiens cDNA FLJ13014 fis, clone NT2RP3000592
5.7809	0.08972	3.34441	0.05775	5.41	Down	0.00191226	0.00484721	BE671123	235798_at	transmembrane protein 170B
6.3525	0.28021	8.78874	0.22677	5.41	Up	0.0211996	0.0231979	BC002646	201465_s_at	jun oncogene
8.58981	0.06674	11.0252	0.05615	5.41	Up	0.00128015	0.00449739	BC002522	222759_at	suppressor of variegation 4-20 homolog 1 (Drosophila)
9.63929	0.00596	12.0703	0.0139	5.39	Up	3.87015e-05	0.00224822	AA642341	223255_at	G2/M-phase specific E3 ubiquitin ligase
6.48078	0.12129	4.05009	0.04464	5.39	Down	0.0028153	0.00575587	AL569804	212915_at	PDZ domain containing ring finger 3
8.20936	0.06843	5.77935	0.039345	5.39	Down	0.0010535	0.0043302	AI474666	242979_at	insulin receptor substrate 1
6.47571	0.0686	8.90505	0.07085	5.39	Up	0.00164389	0.0047015	AI580100	225265_at	RNA binding motif, single stranded interacting protein 1
6.6788	0.261885	4.2496	0.24441	5.39	Down	0.021061	0.0231094	BF511276	227530_at	A kinase (PRKA) anchor protein 12
9.36515	0.22655	6.93887	0.23692	5.38	Down	0.0177686	0.0200177	AF224266	224071_at	interleukin 20
2.83742	0.097135	5.26344	0.07747	5.37	Up	0.00261254	0.00569634	NM_006290	202644_s_at	tumor necrosis factor, alpha-induced protein 3
10.6956	0.0676	8.27033	0.008945	5.37	Down	0.000789585	0.00405082	AW027312	202963_at	regulatory factor X, 5 (influences HLA class II expression)
7.7395	0.05587	5.31632	0.236815	5.36	Down	0.00993263	0.0126286	NM_012213	218869_at	malonyl-CoA decarboxylase
2.67497	0.272235	5.09633	0.232245	5.36	Up	0.0211501	0.0231754	AI986192	242814_at	serpin peptidase inhibitor, clade B (ovalbumin), member 9
3.51153	0.097225	5.92964	0.095835	5.34	Up	0.00317218	0.00609333	AI524996	238796_at	Consensus includes gb:AI524996 /FEA=EST /DB_XREF=gi:4439131 /DB_XREF=est:promrna-4.A09.r /UG=Hs.293740 ESTs
7.72317	0.07453	10.1405	0.0341	5.34	Up	0.0011476	0.00436423	AU154691	226817_at	desmocollin 2
6.44933	0.08411	8.86567	0.021375	5.34	Up	0.00128741	0.00450313	W01876	1565867_a_at	hypothetical protein LOC100131402
3.77116	0.16961	6.18658	0.162205	5.33	Up	0.00930888	0.0120849	AK093577	1558777_at	MKL/myocardin-like 2
5.77079	0.005095	3.35616	0.184925	5.33	Down	0.00581862	0.00867341	U84138	210255_at	RAD51-like 1 (S. cerevisiae)
8.49945	0.134075	6.0853	0.023835	5.33	Down	0.00316675	0.00609333	BF446578	230563_at	RasGEF domain family, member 1A
8.07526	0.097755	5.66188	0.220975	5.33	Down	0.00987612	0.0125925	AK025007	226431_at	family with sequence similarity 117, member B
4.64061	0.44581	7.05353	0.14073	5.33	Up	0.0355482	0.0367408	AF218570	1555408_at	B melanoma antigen family, member 2 /// B melanoma antigen family, member 4
4.75519	0.085635	7.16734	0.01621	5.32	Up	0.00130297	0.00451011	AF081459	211213_at	origin recognition complex, subunit 5-like (yeast)
7.02529	0.169015	9.4367	0.077035	5.32	Up	0.00588083	0.00870711	NM_004110	207813_s_at	ferredoxin reductase
7.31442	0.17532	9.72495	0.03082	5.32	Up	0.00540905	0.00828676	NM_138627	1553096_s_at	BCL2-like 11 (apoptosis facilitator)
7.07289	0.05173	4.66299	0.15518	5.31	Down	0.0045756	0.0074493	AI953914	228216_at	Consensus includes gb:AI953914 /FEA=EST /DB_XREF=gi:5746224 /DB_XREF=est:wx71b04.x1 /CLONE=IMAGE:2549071 /UG=Hs.29672 ESTs
7.22866	0.01671	4.81982	0.041105	5.31	Down	0.000339135	0.00337058	BG285616	213283_s_at	sal-like 2 (Drosophila)
8.35537	0.13635	5.94679	0.08262	5.31	Down	0.00435277	0.00726369	AW512122	223404_s_at	chromosome 1 open reading frame 25
7.90208	0.091645	5.49467	0.32126	5.31	Down	0.018718	0.0208907	NM_016524	205613_at	synaptotagmin XVII
7.35914	0.033305	9.76581	0.08455	5.3	Up	0.00142268	0.00456267	BF131886	223195_s_at	sestrin 2
6.70251	0.082455	4.29957	0.186165	5.29	Down	0.00710331	0.00989522	AI972367	238547_at	hexamthylene bis-acetamide inducible 2
9.55664	0.046245	11.9578	0.0373	5.28	Up	0.000611677	0.00382263	AF367476	1555411_a_at	cyclin L1
7.21205	0.03035	9.61116	0.008255	5.27	Up	0.00017183	0.00256471	AA772172	227747_at	myelin protein zero-like 3
4.9654	0.355495	2.56655	0.008355	5.27	Down	0.0212747	0.0232483	AL832146	1562235_s_at	Homo sapiens mRNA; cDNA DKFZp686K20111 (from clone DKFZp686K20111)
7.82603	0.14378	10.2243	0.03815	5.27	Up	0.00382501	0.00666051	NM_021732	218631_at	arginine vasopressin-induced 1
2.71418	0.130425	5.11247	0.197805	5.27	Up	0.00961932	0.012411	BF108423	236937_at	Vacuolar protein sorting 8 homolog (S. cerevisiae)
8.43062	0.05895	6.03247	0.02383	5.27	Down	0.000702248	0.00395443	NM_016008	203763_at	dynein, cytoplasmic 2, light intermediate chain 1
8.08102	0.00034	10.4789	0.10655	5.27	Up	0.00196859	0.00489701	NM_001173	1552627_a_at	Rho GTPase activating protein 5
8.28927	0.22257	10.6865	0.062	5.27	Up	0.00916158	0.0119324	AF191495	224097_s_at	F11 receptor
2.73805	0.005505	5.13495	0.02587	5.27	Up	0.000121743	0.00242228	AI819043	229228_at	cAMP responsive element binding protein 5
8.14632	0.034885	5.75014	0.091825	5.26	Down	0.00167624	0.00474443	AA527515	65585_at	family with sequence similarity 86, member B1
7.71585	0.05686	10.1103	0.0534	5.26	Up	0.00105957	0.0043302	BC001247	222457_s_at	LIM domain and actin binding 1
7.37981	0.072585	4.98659	0.07182	5.25	Down	0.00181551	0.0048282	AA894611	228595_at	hydroxysteroid (17-beta) dehydrogenase 1
6.53338	0.149295	4.14171	0.113235	5.25	Down	0.00608233	0.00885808	BG503479	235333_at	UDP-Gal:betaGlcNAc beta 1,4- galactosyltransferase, polypeptide 6
4.68873	0.24963	7.0801	0.095305	5.25	Up	0.012256	0.0148294	U16797	202669_s_at	ephrin-B2
8.94965	0.085135	6.55836	0.18659	5.25	Down	0.00727582	0.01006	AI469277	244052_at	carbonyl reductase 4
4.13333	0.096865	6.52374	0.03382	5.24	Up	0.00183715	0.0048282	AL033377	233887_at	G protein-coupled receptor 126
5.89127	0.09705	3.50191	0.472215	5.24	Down	0.0383802	0.0394641	BF513089	221906_at	thioredoxin reductase 3
7.41984	0.03866	5.03128	0.29866	5.24	Down	0.0155271	0.0178738	AV700558	227109_at	cytochrome P450, family 2, subfamily R, polypeptide 1
3.69584	0.208705	6.08378	0.048495	5.23	Up	0.00795517	0.0107162	BC030528	1554131_at	KIAA1128
2.75292	0.057055	5.14052	0.16817	5.23	Up	0.00548663	0.00835511	AA503877	239797_at	Consensus includes gb:AA503877 /FEA=EST /DB_XREF=gi:2238844 /DB_XREF=est:ne53f04.s1 /CLONE=IMAGE:901087 /UG=Hs.154334 ESTs
5.70493	0.229715	8.09076	0.089015	5.23	Up	0.0104948	0.0132175	L77561	215725_at	DiGeorge syndrome critical region gene 11
5.01943	0.045895	7.40508	0.020715	5.23	Up	0.000445198	0.00344861	AI745225	204180_s_at	zinc finger and BTB domain containing 43
8.05818	0.19268	10.4427	0.1137	5.22	Up	0.00868844	0.0114842	AF157510	221487_s_at	endosulfine alpha
7.00831	0.015245	9.39233	0.017685	5.22	Up	9.59059e-05	0.00242228	NM_018315	218751_s_at	F-box and WD repeat domain containing 7
6.51105	0.262965	4.12838	0.22437	5.21	Down	0.0204061	0.0224523	AI871620	222803_at	phosphoribosyl transferase domain containing 1
3.5087	0.10385	5.89091	0.127405	5.21	Up	0.00472703	0.00757271	BC026005	1569490_at	fibronectin type III domain containing 3B
4.27165	0.08103	6.65017	0.124055	5.2	Up	0.00385841	0.00668152	U88358	215638_at	v-erb-b2 erythroblastic leukemia viral oncogene homolog 3 (avian)
7.11613	0.010515	9.49452	0.03693	5.2	Up	0.000260542	0.00296976	AI630997	243631_at	hypothetical LOC727815
2.83689	0.07329	5.21525	0.47458	5.2	Up	0.0384314	0.0394661	AF214738	210516_at	family with sequence similarity 120A
6.76715	0.087695	9.14517	0.01949	5.2	Up	0.00142406	0.00456267	AL109923	217094_s_at	itchy E3 ubiquitin protein ligase homolog (mouse)
5.78892	0.12405	3.4109	0.001245	5.2	Down	0.00271042	0.00571155	NM_018271	219044_at	threonine synthase-like 2 (S. cerevisiae)
7.09851	0.002995	9.47537	0.116095	5.19	Up	0.00237879	0.00536736	AL512693	231976_at	lines homolog 1 (Drosophila)
5.89177	0.00244	3.51674	0.111395	5.19	Down	0.00219368	0.00518329	NM_004402	206752_s_at	DNA fragmentation factor, 40kDa, beta polypeptide (caspase-activated DNase)
6.38529	0.13529	8.76006	0.01718	5.19	Up	0.00328166	0.00627353	AK000270	215483_at	A kinase (PRKA) anchor protein (yotiao) 9
8.30655	0.088925	5.93287	0.02897	5.18	Down	0.00154881	0.00468344	NM_005873	204336_s_at	regulator of G-protein signaling 19
5.68081	0.368915	8.05429	0.22607	5.18	Up	0.0316617	0.0332822	AU147889	222180_at	Consensus includes gb:AU147889 /FEA=EST /DB_XREF=gi:11009410 /DB_XREF=est:AU147889 /CLONE=MAMMA1002033 /UG=Hs.225729 Homo sapiens cDNA FLJ14122 fis, clone MAMMA1002033
4.19429	0.14485	6.56651	0.068075	5.18	Up	0.00452108	0.00740569	BC022297	1554621_at	diacylglycerol kinase, epsilon 64kDa
6.08056	0.034385	8.45091	0.02812	5.17	Up	0.000350985	0.00337058	NM_021065	214522_x_at	histone cluster 1, H2ad /// histone cluster 1, H3d
5.99884	0.0364	8.36719	0.12422	5.16	Up	0.0029739	0.00586723	NM_003530	214472_at	histone cluster 1, H2ad /// histone cluster 1, H3d
6.64654	0.133225	4.27838	0.22297	5.16	Down	0.0118169	0.0144069	AW512770	244813_at	Consensus includes gb:AW512770 /FEA=EST /DB_XREF=gi:7150848 /DB_XREF=est:xt77d07.x1 /CLONE=IMAGE:2792461 /UG=Hs.266457 ESTs
4.83944	0.41967	7.20623	0.02393	5.16	Up	0.0301251	0.0319606	AA772278	224829_at	cytoplasmic polyadenylation element binding protein 4
7.9038	0.05963	5.53804	0.08693	5.15	Down	0.00197962	0.00489956	L37882	210220_at	frizzled homolog 2 (Drosophila)
5.46503	0.06355	3.0998	0.07114	5.15	Down	0.00162261	0.00468344	AI961235	235343_at	vasohibin 2
7.41459	0.05299	9.77962	0.07123	5.15	Up	0.00140614	0.00456267	BE966922	209238_at	syntaxin 3
7.29714	0.06507	4.93479	0.10914	5.14	Down	0.00288063	0.00576846	AI793200	242056_at	tripartite motif-containing 45
7.11313	0.044615	9.47526	0.002225	5.14	Up	0.000357437	0.00337058	AI023634	228953_at	WAS protein homolog associated with actin, golgi membranes and microtubules
9.8466	0.10103	7.48522	0.02077	5.14	Down	0.00190242	0.00484721	AL042220	214268_s_at	myotubularin related protein 4
7.37402	0.1063	5.01525	0.30777	5.13	Down	0.0185278	0.0207563	NM_016008	203762_s_at	dynein, cytoplasmic 2, light intermediate chain 1
4.5043	0.22283	6.86116	0.00658	5.12	Up	0.00882831	0.0116435	AF024540	1565436_s_at	myeloid/lymphoid or mixed-lineage leukemia (trithorax homolog, Drosophila)
5.42905	0.269395	3.07512	0.3414	5.11	Down	0.0324789	0.0340073	NM_005374	207984_s_at	membrane protein, palmitoylated 2 (MAGUK p55 subfamily member 2)
5.33964	0.426435	2.9873	0.06665	5.11	Down	0.0320556	0.033608	AK024132	232944_at	Homo sapiens cDNA FLJ14070 fis, clone HEMBB1001619.
6.15034	0.076785	8.50118	0.038475	5.1	Up	0.00133205	0.00451011	AI139639	236662_at	Consensus includes gb:AI139639 /FEA=EST /DB_XREF=gi:3645611 /DB_XREF=est:qd79h08.x1 /CLONE=IMAGE:1735743 /UG=Hs.141153 ESTs
6.34288	0.13491	8.69351	0.162215	5.1	Up	0.0079602	0.0107162	BF197289	222456_s_at	LIM domain and actin binding 1
8.34539	0.108705	5.99533	0.133975	5.1	Down	0.00534655	0.00825699	NM_024747	219052_at	Hermansky-Pudlak syndrome 6
5.7496	0.084075	3.40049	0.018925	5.1	Down	0.00134314	0.00451011	AI653050	229332_at	4-hydroxyphenylpyruvate dioxygenase-like
5.76846	0.17729	8.11739	0.024495	5.09	Up	0.00575546	0.00864939	AB020719	215170_s_at	centrosomal protein 152kDa
9.70148	0.13299	7.35271	0.091815	5.09	Down	0.0047007	0.00754704	BC004399	210652_s_at	tetratricopeptide repeat domain 39A
5.97971	0.125655	3.63202	0.28909	5.09	Down	0.0175543	0.0198042	BE886868	235482_at	hypothetical gene supported by BC040598
10.6618	0.01045	8.31673	0.07826	5.08	Down	0.00113158	0.00436423	AL161952	215001_s_at	glutamate-ammonia ligase (glutamine synthetase)
6.60953	0.16295	8.95451	0.00742	5.08	Up	0.00480388	0.00766515	AF000992	203992_s_at	lysine (K)-specific demethylase 6A
4.51323	0.268815	6.85685	0.01489	5.08	Up	0.0129411	0.0155177	BG251266	204420_at	FOS-like antigen 1
4.83373	0.400465	2.49056	0.184125	5.07	Down	0.03361	0.0350086	BE468066	229782_at	rhabdomyosarcoma 2 associated transcript (non-protein coding)
8.98368	0.030505	6.64089	0.06401	5.07	Down	0.000914779	0.00421114	AA488687	217678_at	solute carrier family 7, (cationic amino acid transporter, y+ system) member 11
6.32461	0.066145	8.6652	0.07215	5.07	Up	0.00174427	0.00481577	AW272262	242352_at	Nipped-B homolog (Drosophila)
4.05349	0.262865	6.39353	0.104235	5.06	Up	0.0142907	0.0167606	NM_007314	206411_s_at	v-abl Abelson murine leukemia viral oncogene homolog 2 (arg, Abelson-related gene)
5.7512	0.019125	3.41117	0.040635	5.06	Down	0.000368143	0.00342887	AA766126	244385_at	Lysine (K)-specific demethylase 4C
7.37183	0.12343	9.71156	0.084005	5.06	Up	0.00404737	0.006854	AI765445	213134_x_at	BTG family, member 3
4.23206	0.1591	6.57095	0.07339	5.06	Up	0.00556501	0.0084584	BE465316	237577_at	similar to PEST proteolytic signal containing nuclear protein /// PEST proteolytic signal containing nuclear protein
7.21729	0.142425	4.87864	0.093715	5.06	Down	0.00527266	0.00820078	AI862477	225509_at	SAP30-like
4.49031	0.407455	6.82735	0.082325	5.05	Up	0.0302115	0.0319675	AI422414	238733_at	Consensus includes gb:AI422414 /FEA=EST /DB_XREF=gi:4268345 /DB_XREF=est:tf66c07.x1 /CLONE=IMAGE:2104236 /UG=Hs.116932 ESTs
4.56395	0.042275	6.8998	0.03562	5.05	Up	0.000559617	0.00372725	AW300405	229586_at	chromodomain helicase DNA binding protein 9
6.19904	0.071505	8.53479	0.05974	5.05	Up	0.00158753	0.00468344	BF477573	229069_at	SAP domain containing ribonucleoprotein
2.84037	0.090415	5.17593	0.00928	5.05	Up	0.00151101	0.00465366	BF589462	239488_at	Consensus includes gb:BF589462 /FEA=EST /DB_XREF=gi:11681786 /DB_XREF=est:nab26h06.x1 /CLONE=IMAGE:3267298 /UG=Hs.221001 ESTs
3.92539	0.36617	6.25925	0.160505	5.04	Up	0.0281138	0.0300656	AU156755	226107_at	Consensus includes gb:AU156755 /FEA=EST /DB_XREF=gi:11018276 /DB_XREF=est:AU156755 /CLONE=PLACE1004425 /UG=Hs.239666 Homo sapiens cDNA FLJ13495 fis, clone PLACE1004425
9.83188	0.038775	7.49805	0.066315	5.04	Down	0.00108167	0.00433453	AI745170	226816_s_at	KIAA1143
3.72686	0.09077	6.05887	0.404725	5.04	Up	0.030209	0.0319675	AA526387	236237_at	Consensus includes gb:AA526387 /FEA=EST /DB_XREF=gi:2268456 /DB_XREF=est:ni95g09.s1 /CLONE=IMAGE:984640 /UG=Hs.152385 ESTs
7.03082	0.13468	4.69894	0.01475	5.03	Down	0.00335876	0.00632734	AY078987	1555062_s_at	GTP binding protein 3 (mitochondrial)
6.76657	0.04936	4.43606	0.01105	5.03	Down	0.000470737	0.00344861	NM_152412	1553229_at	zinc finger protein 572
8.96299	0.08965	6.63269	0.102465	5.03	Down	0.00339608	0.00636244	NM_024642	218885_s_at	UDP-N-acetyl-alpha-D-galactosamine:polypeptide N-acetylgalactosaminyltransferase 12 (GalNAc-T12)
6.96068	0.136265	9.29089	0.04161	5.03	Up	0.00371767	0.00660522	BC005131	223682_s_at	eukaryotic translation initiation factor 1A domain containing
4.52514	0.36967	6.85516	0.25338	5.03	Up	0.0350629	0.036286	AV698751	243047_at	hypothetical protein FLJ10404
9.41554	0.078615	7.08713	0.0722	5.02	Down	0.00209489	0.00504921	NM_012091	219384_s_at	adenosine deaminase, tRNA-specific 1
6.3	0.166895	3.97286	0.124115	5.02	Down	0.00789326	0.0106746	R71072	242509_at	Consensus includes gb:R71072 /FEA=EST /DB_XREF=gi:844589 /DB_XREF=est:yi51a08.s1 /CLONE=IMAGE:142742 /UG=Hs.191269 ESTs
3.37393	0.06808	5.69951	0.129685	5.01	Up	0.00394325	0.00676348	AF339766	234745_at	Homo sapiens clone IMAGE:111995, mRNA sequence.
11.4776	0.1075	9.15328	0.00669	5.01	Down	0.00214046	0.00511794	NM_019058	202887_s_at	DNA-damage-inducible transcript 4
